# Supplementary material for: Causal Effect of Age at Menarche on the Risk for Depression: Results From a Two-Sample Multivariable Mendelian Randomization Study
Source: Front Genet. 2022 Jul 12;13:918584. doi: 10.3389/fgene.2022.918584 (PMC9315288; doi:10.3389/fgene.2022.918584)
Supplement: Supplementary file 2 [file DataSheet2.xlsx]

## Sheet: Overview
Table S4 Harmonized data for univariable MR: AAM on risk for depression with n=343 SNPs as IV
Table S5 Harmonized data for multivariable MR: Effect of AAM on Depression Adjusted for BMI, Educational Attainment, and Total White Blood Cell Count with n=318 SNPs as IV
Table S6 Harmonized data for univariable MR: AAM on risk for depression excluding SNPs associated with BMI (n=263 SNPs as IV)
Table S7 Harmonized data for univariable MR: AAM on risk for depression excluding SNPs Associated With BMI, Educational Attainment, and Total White Blood Cell Count (n=185 SNPs as IV)

## Sheet: S4 Harmonized n=343 AAM on Depr
SNP	effect_allele,exposure	other_allele,exposure	effect_allele,outcome	other_allele,outcome	beta,exposure	beta,outcome	eaf,exposure	eaf,outcome	pval,outcome	se,exposure	pval,exposure
rs10094506	T	C	T	C	-0.0454	0.0078	0.2807	0.2835	0.1053	0.0043	2.459e-26
rs10136330	T	C	T	C	-0.0579	0.0168	0.0426	0.0394	0.1292	0.01	6.654e-09
rs10138913	T	C	T	C	0.056	-0.0057	0.3062	0.3054	0.2255	0.0041	1.138e-41
rs10143972	T	C	T	C	-0.0388	0.0069	0.8039	0.8051	0.2052	0.0049	3.05e-15
rs10145469	A	C	A	C	-0.0609	0.015	0.0509	0.0515	0.1276	0.0093	5.558e-11
rs10153031	T	G	T	G	0.0403	-0.0081	0.4055	0.4008	0.06499	0.0039	6.045e-25
rs10156597	A	T	A	T	0.1024	-0.0037	0.6774	0.6861	0.4202	0.0041	5.04e-139
rs10175423	T	C	T	C	-0.0247	-0.0018	0.2967	0.2914	0.7061	0.0042	4.249e-09
rs10205969	T	C	T	C	-0.0391	-0.0079	0.1453	0.1425	0.2004	0.0054	5.624e-13
rs10237306	T	G	T	G	0.0296	0.002	0.3895	0.3847	0.6585	0.004	1.341e-13
rs1023955	T	G	T	G	-0.0279	0.0003	0.3976	0.3998	0.9427	0.0039	7.362e-13
rs1025128	C	G	C	G	-0.0219	0.0159	0.5675	0.5659	0.0002691	0.0039	1.879e-08
rs10268051	A	C	A	C	0.0249	-0.0118	0.7769	0.7756	0.02159	0.0045	3.878e-08
rs1030015	T	G	T	G	-0.0206	0.0089	0.5217	0.5185	0.0381	0.0038	4.453e-08
rs1032682	T	C	T	C	0.0214	-0.0008	0.4067	0.4068	0.8536	0.0038	2.686e-08
rs10400136	A	G	A	G	-0.0259	0.0027	0.5627	0.5523	0.5351	0.0039	2.729e-11
rs1040070	C	G	C	G	0.05	-0.0094	0.5654	0.5679	0.03226	0.0039	7.014e-38
rs10422323	A	G	A	G	0.037	0.0188	0.1214	0.1254	0.003883	0.0062	2.01e-09
rs10521021	T	G	T	G	-0.024	0.0038	0.6577	0.6647	0.4082	0.0041	4.77e-09
rs1054442	A	C	A	C	0.0355	0.0042	0.6253	0.6278	0.3462	0.004	6.996e-19
rs10750766	A	C	A	C	-0.0278	0.0034	0.7093	0.7088	0.4699	0.0043	9.959e-11
rs10782777	A	G	A	G	-0.025	-0.0096	0.6396	0.637	0.03313	0.0041	8.398e-10
rs1079866	C	G	C	G	-0.0711	-0.0028	0.8632	0.8659	0.6596	0.0056	3.65e-37
rs10832021	A	G	A	G	-0.047	0.0079	0.7095	0.7125	0.09649	0.0042	6.269e-29
rs10842343	A	T	A	T	-0.0256	0.0004	0.6037	0.6075	0.9298	0.0039	5.779e-11
rs10885077	T	G	T	G	0.0241	-0.0054	0.2551	0.2604	0.2669	0.0044	2.954e-08
rs10897450	C	G	C	G	0.0229	-0.0083	0.5304	0.5331	0.0545	0.0038	2.184e-09
rs10906395	T	C	T	C	-0.0233	0.0017	0.6109	0.5954	0.7116	0.0039	2.279e-09
rs10931831	T	C	T	C	-0.0531	-0.0088	0.3556	0.3511	0.05229	0.004	1.87e-39
rs10933	T	C	T	C	-0.0244	0.0172	0.4422	0.451	7.739e-05	0.004	6.723e-10
rs10934420	T	C	T	C	-0.0546	0.0104	0.5054	0.5071	0.01587	0.0038	1.535e-47
rs10959016	A	G	A	G	-0.0306	0.0045	0.2057	0.2036	0.3985	0.0048	2.21e-10
rs10959552	A	G	A	G	-0.0371	-0.0157	0.8851	0.8813	0.01847	0.0059	4.502e-10
rs10978641	A	T	A	T	-0.0318	-0.0101	0.7462	0.7361	0.04261	0.0046	5.098e-12
rs10992769	C	G	C	G	0.0286	0.0133	0.7092	0.7116	0.005158	0.0042	1.107e-11
rs11031040	T	G	T	G	-0.0404	0.0064	0.8378	0.8381	0.2738	0.0052	5.098e-15
rs11065822	T	G	T	G	0.0258	-0.0042	0.3725	0.3594	0.3632	0.0043	1.963e-09
rs11079810	T	C	T	C	0.0358	-0.0148	0.1053	0.1037	0.03691	0.0062	9.618e-09
rs111558392	T	C	T	C	-0.0404	-0.0109	0.1527	0.1491	0.0809	0.0055	2.093e-13
rs111567162	A	T	A	T	0.0675	0.001	0.1742	0.1666	0.8635	0.0051	2.486e-40
rs11165924	A	G	A	G	0.0312	0.0044	0.6767	0.6692	0.3537	0.0041	4.832e-14
rs11209331	T	C	T	C	0.0238	-0.0042	0.5713	0.5684	0.3288	0.0039	9.827e-10
rs11209943	A	G	A	G	0.0384	-0.0371	0.3905	0.3958	4.045e-17	0.0039	1.084e-22
rs11210871	C	G	C	G	0.04	0.0066	0.2981	0.2989	0.1605	0.0042	3.072e-21
rs11240695	A	C	A	C	-0.0333	0.002	0.2506	0.2482	0.69	0.0044	3.06e-14
rs112752732	C	G	C	G	0.0572	-0.0089	0.0461	0.0472	0.3928	0.0099	7.259e-09
rs112991346	T	C	T	C	-0.0446	-0.0071	0.8575	0.8654	0.2678	0.0055	6.469e-16
rs1131017	C	G	C	G	0.0229	-0.0016	0.4174	0.4263	0.7182	0.0039	3.75e-09
rs1148006	A	G	A	G	-0.0259	0.0003	0.2442	0.2348	0.9482	0.0044	5.806e-09
rs115260227	A	G	A	G	-0.1621	-0.0127	0.987	0.9883	0.5819	0.0241	1.9e-11
rs11534296	A	G	A	G	-0.0368	-0.001	0.2733	0.2649	0.844	0.0043	1.008e-17
rs115435316	A	G	A	G	0.1146	0.0524	0.0334	0.035	8.998e-06	0.0112	1.671e-24
rs11556924	T	C	T	C	0.0227	-0.0064	0.3703	0.3844	0.1489	0.0041	3.656e-08
rs11606190	A	G	A	G	0.041	-0.0149	0.1457	0.1463	0.01451	0.0056	1.614e-13
rs11619721	T	G	T	G	-0.0413	-0.007	0.0836	0.0892	0.3658	0.0073	1.331e-08
rs11668587	A	G	A	G	-0.0329	0.0023	0.6653	0.6651	0.6185	0.0041	1.863e-15
rs11711674	T	C	T	C	0.0216	0.0034	0.5708	0.5752	0.4318	0.0038	1.768e-08
rs117143374	T	C	T	C	-0.0502	-0.0057	0.8642	0.86	0.3737	0.0057	7.976e-19
rs1172955	A	T	A	T	-0.044	-0.0051	0.7001	0.7095	0.2814	0.0043	6.058e-25
rs117530880	T	G	T	G	-0.0658	-0.0017	0.9703	0.9684	0.8887	0.0118	2.582e-08
rs11756746	A	G	A	G	0.0248	0.0109	0.2427	0.2459	0.02841	0.0045	3.947e-08
rs11767400	A	C	A	C	0.0289	0	0.2959	0.3032	0.9983	0.0042	5.413e-12
rs11786868	C	G	C	G	0.0321	-0.0159	0.837	0.8415	0.006815	0.0051	4.274e-10
rs11792861	A	C	A	C	0.032	0.0048	0.7088	0.7078	0.3127	0.0042	2.514e-14
rs11852771	A	G	A	G	0.0242	-0.0042	0.3848	0.3822	0.3434	0.004	9.685e-10
rs11873906	A	G	A	G	-0.0507	0.0028	0.7195	0.72	0.5549	0.0043	2.334e-32
rs12040029	T	C	T	C	-0.0392	0.0119	0.1281	0.1233	0.08458	0.0063	4.044e-10
rs12125335	T	C	T	C	-0.0496	-0.0032	0.8595	0.8607	0.6152	0.0063	2.331e-15
rs12200565	T	C	T	C	0.0316	-0.0194	0.5387	0.5267	7.393e-06	0.0039	1.107e-15
rs12460047	A	G	A	G	-0.0283	-0.0046	0.2828	0.2807	0.3509	0.0043	6.926e-11
rs12467441	T	C	T	C	-0.0408	-0.008	0.8739	0.8763	0.224	0.006	8.989e-12
rs12571664	T	C	T	C	0.0367	0.0188	0.7998	0.8097	0.0005858	0.0048	1.854e-14
rs12603280	A	G	A	G	-0.037	0.0006	0.244	0.2459	0.9094	0.0045	2.664e-16
rs12663002	T	C	T	C	0.0427	-0.0031	0.1287	0.1264	0.6332	0.0057	6.888e-14
rs12707076	C	G	C	G	0.0273	0.0001	0.3844	0.3753	0.9807	0.004	4.879e-12
rs12894936	T	C	T	C	-0.0522	0.0091	0.2936	0.2744	0.05962	0.0043	3.731e-34
rs12915845	T	C	T	C	-0.0403	-0.0068	0.4244	0.4244	0.1169	0.0039	3.697e-25
rs12937034	A	G	A	G	-0.0254	0.0027	0.6137	0.6056	0.543	0.0041	6.43e-10
rs13023912	A	G	A	G	-0.0508	-0.0099	0.6518	0.6548	0.0287	0.004	4.824e-36
rs13043968	A	C	A	C	-0.0413	0.0071	0.1109	0.1087	0.3134	0.0062	1.915e-11
rs13120031	T	C	T	C	0.0274	-0.0054	0.3243	0.3175	0.2437	0.0041	1.574e-11
rs13173441	T	C	T	C	0.0331	-0.0161	0.8787	0.8819	0.01658	0.0059	1.856e-08
rs13199764	T	C	T	C	0.039	0.0111	0.7763	0.7744	0.02999	0.0045	9.508e-18
rs13233916	C	G	C	G	-0.0496	0.0091	0.9071	0.9114	0.235	0.0075	3.105e-11
rs13278754	C	G	C	G	-0.0251	0.0094	0.2826	0.2806	0.0507	0.0042	2.398e-09
rs13283567	T	C	T	C	-0.0444	0.0127	0.1515	0.1487	0.03637	0.0056	1.306e-15
rs1329767	A	C	A	C	-0.0292	0.0011	0.3487	0.3528	0.8009	0.004	2.427e-13
rs13322435	A	G	A	G	0.0357	0.0007	0.5809	0.5939	0.882	0.004	4.134e-19
rs1414186	T	G	T	G	-0.0432	-0.0102	0.205	0.2036	0.05621	0.0048	1.994e-19
rs141847393	T	C	T	C	0.0396	-0.0047	0.9182	0.9194	0.5491	0.0071	2.96e-08
rs142058842	C	G	C	G	-0.0681	0.0002	0.8297	0.8327	0.9727	0.0051	2.423e-40
rs142643995	T	C	T	C	0.0646	-0.0064	0.0302	0.0309	0.6095	0.0117	3.248e-08
rs1428120	T	G	T	G	0.025	0.0137	0.5718	0.5728	0.001585	0.0038	7.723e-11
rs143461173	A	G	A	G	0.0288	0.0106	0.8063	0.8079	0.05444	0.005	6.102e-09
rs1435753	T	C	T	C	-0.0278	0.0045	0.6467	0.6508	0.3194	0.004	2.913e-12
rs1449543	T	C	T	C	0.0224	-0.0081	0.4559	0.4548	0.06129	0.0038	5.057e-09
rs145438026	T	C	T	C	-0.0699	0.0051	0.0639	0.0642	0.5604	0.008	2.336e-18
rs1456031	T	C	T	C	0.0216	-0.007	0.4645	0.4539	0.1063	0.0039	2.442e-08
rs1470750	C	G	C	G	-0.0223	-0.0049	0.5923	0.5891	0.2625	0.0039	1.442e-08
rs149226155	A	G	A	G	-0.0238	-0.0115	0.3474	0.3568	0.01117	0.0041	5.673e-09
rs150821390	T	C	T	C	0.0717	-0.0336	0.0279	0.0279	0.01293	0.0124	6.592e-09
rs1512238	A	G	A	G	-0.0537	0.001	0.4207	0.4194	0.8103	0.0038	2.479e-44
rs151680	T	C	T	C	0.028	0.0029	0.524	0.5279	0.5081	0.0038	2.524e-13
rs1535252	T	C	T	C	-0.0252	-0.0075	0.4547	0.4463	0.08297	0.0038	4.818e-11
rs153793	A	G	A	G	-0.0234	-0.0092	0.5198	0.528	0.0324	0.0038	9.274e-10
rs1539310	A	G	A	G	0.0244	0.0006	0.7568	0.7564	0.9127	0.0045	4.587e-08
rs1566385	A	G	A	G	0.0595	-0.0042	0.9424	0.9379	0.648	0.0084	1.811e-12
rs15671	A	C	A	C	-0.0233	-0.0023	0.4205	0.4159	0.5992	0.0038	1.246e-09
rs1571536	T	C	T	C	0.0331	0.0073	0.4852	0.4824	0.09036	0.0038	2.19e-18
rs157877	A	G	A	G	-0.0843	0.0093	0.1265	0.1252	0.1518	0.0058	2.245e-48
rs1601615	T	C	T	C	-0.028	0.0113	0.3964	0.3882	0.0106	0.0039	7.57e-13
rs16841867	C	G	C	G	0.0456	-0.013	0.8845	0.8847	0.05354	0.006	2.563e-14
rs169080	T	C	T	C	-0.0259	-0.0121	0.3542	0.3604	0.007149	0.004	1.332e-10
rs16917237	T	G	T	G	0.0393	0.0163	0.2087	0.2039	0.002235	0.0047	5.695e-17
rs16918378	T	C	T	C	0.0478	0.0068	0.8769	0.8793	0.3068	0.0059	9.081e-16
rs16937956	A	G	A	G	-0.0383	0	0.6375	0.6467	0.9948	0.004	6.376e-22
rs17035311	A	C	A	C	0.036	0.006	0.854	0.8599	0.334	0.0054	2.258e-11
rs1704528	T	C	T	C	-0.0508	-0.0007	0.6618	0.6674	0.8765	0.0041	1.497e-35
rs17085593	C	G	C	G	0.0246	-0.0012	0.6841	0.6844	0.7967	0.0042	3.532e-09
rs17171852	A	C	A	C	-0.038	-0.0007	0.8078	0.8035	0.9012	0.0048	3.415e-15
rs1737894	C	G	C	G	0.022	-0.0115	0.5995	0.6097	0.009488	0.0039	1.911e-08
rs17390720	C	G	C	G	0.0259	-0.0086	0.7351	0.7353	0.07821	0.0044	3.697e-09
rs17563472	T	C	T	C	-0.0606	0.0047	0.9653	0.9631	0.6804	0.0107	1.521e-08
rs17564430	T	G	T	G	-0.035	-0.0109	0.7473	0.7433	0.02737	0.0044	2.067e-15
rs1815811	A	G	A	G	-0.027	0.0005	0.536	0.5307	0.9158	0.0038	1.653e-12
rs184033703	A	G	A	G	-0.0479	0.0017	0.0575	0.0569	0.8582	0.0085	1.854e-08
rs187760798	T	C	T	C	0.0576	-0.0038	0.8839	0.8781	0.5761	0.0072	1.095e-15
rs1885740	A	G	A	G	-0.0256	0.0167	0.2808	0.281	0.0009188	0.0046	3.353e-08
rs1925047	A	C	A	C	-0.0341	0.0063	0.3213	0.3187	0.1722	0.0041	5.699e-17
rs1971554	T	C	T	C	0.032	0.0099	0.2654	0.2623	0.04456	0.0044	2.35e-13
rs1984870	T	G	T	G	0.0422	-0.0005	0.4728	0.469	0.9129	0.0039	5.61e-27
rs2066323	A	G	A	G	-0.0237	0.0023	0.6021	0.6083	0.5978	0.0039	1.305e-09
rs2108753	T	C	T	C	0.0284	-0.0113	0.565	0.5677	0.01247	0.0038	1.197e-13
rs222440	T	C	T	C	-0.0325	-0.0043	0.1863	0.1822	0.4435	0.005	9.725e-11
rs2267812	A	C	A	C	0.0417	-0.014	0.7951	0.7937	0.00921	0.0049	1.69e-17
rs2271758	T	G	T	G	-0.0214	0.0122	0.4106	0.4115	0.005072	0.0039	3.963e-08
rs2295094	A	G	A	G	0.0364	0.0031	0.1585	0.1693	0.5873	0.0053	5.855e-12
rs2300922	T	C	T	C	0.0432	0.0023	0.4144	0.4228	0.6019	0.0039	1.107e-28
rs2312205	A	G	A	G	0.0302	0.0013	0.8218	0.8173	0.8191	0.005	1.255e-09
rs2343507	A	C	A	C	0.0234	0.0066	0.5879	0.5967	0.1327	0.0039	2.876e-09
rs235696	C	G	C	G	0.0225	-0.0033	0.3387	0.3415	0.4701	0.004	2.661e-08
rs2378100	T	C	T	C	-0.0237	-0.0071	0.5703	0.573	0.103	0.0038	6.348e-10
rs2425674	C	G	C	G	-0.0215	0.0012	0.439	0.439	0.7897	0.0038	2.354e-08
rs2441873	T	G	T	G	0.0235	-0.0014	0.4106	0.4131	0.7519	0.0039	1.744e-09
rs2461794	A	G	A	G	0.0342	0.0017	0.2763	0.2687	0.727	0.0043	2.102e-15
rs247520	T	C	T	C	0.0361	-0.008	0.7652	0.7703	0.1189	0.0045	1.987e-15
rs2542420	C	G	C	G	0.0327	-0.0064	0.5384	0.5357	0.1445	0.004	1.521e-16
rs2546959	T	G	T	G	0.032	-0.0248	0.827	0.8331	2.184e-05	0.0053	1.823e-09
rs2548458	T	C	T	C	0.0212	0	0.5061	0.5288	0.991	0.0038	3.525e-08
rs2558101	A	G	A	G	-0.0236	-0.0034	0.7197	0.6993	0.4729	0.0043	4.283e-08
rs256350	T	C	T	C	-0.0238	0.0049	0.7259	0.7282	0.3144	0.0043	2.836e-08
rs2604265	A	G	A	G	0.0386	-0.0038	0.2664	0.2648	0.4394	0.0043	2.501e-19
rs2659007	A	G	A	G	-0.0306	0.0019	0.4646	0.4538	0.6687	0.0039	6.227e-15
rs2661339	T	G	T	G	0.0534	0.0128	0.054	0.0483	0.203	0.0088	1.338e-09
rs2679894	A	G	A	G	0.0505	-0.0047	0.4367	0.4249	0.2941	0.0042	5.373e-33
rs2688326	T	C	T	C	-0.0364	0.0044	0.7059	0.6971	0.3618	0.0042	4.34e-18
rs2723065	A	G	A	G	-0.0247	0.0033	0.613	0.6212	0.4629	0.0039	2.592e-10
rs2724961	T	C	T	C	-0.0459	0.0081	0.4682	0.4686	0.06864	0.0038	3.76e-33
rs2770957	C	G	C	G	0.0323	-0.0055	0.7774	0.782	0.2948	0.0047	5.898e-12
rs2780243	T	C	T	C	-0.0234	0.0038	0.5646	0.5598	0.3888	0.0039	2.312e-09
rs2787487	C	G	C	G	0.0311	0.0023	0.6037	0.6141	0.6099	0.0039	1.615e-15
rs28757192	T	C	T	C	-0.0627	0.0062	0.0338	0.034	0.5996	0.0106	3.503e-09
rs2889128	A	C	A	C	0.0222	-0.0034	0.4563	0.4557	0.4331	0.0038	7.566e-09
rs2916578	A	G	A	G	-0.0248	0.0061	0.5852	0.5684	0.1658	0.004	6.985e-10
rs29941	A	G	A	G	0.0278	-0.0113	0.3228	0.3242	0.0138	0.0041	7.851e-12
rs3113862	A	G	A	G	-0.0373	-0.0063	0.5994	0.5968	0.1472	0.0039	9.693e-22
rs34437050	A	G	A	G	0.2406	-0.0445	0.012	0.0142	0.01784	0.0204	4.036e-32
rs34513772	T	C	T	C	0.0244	-0.002	0.67	0.6691	0.6656	0.0042	6.195e-09
rs35436838	T	G	T	G	-0.0678	-0.0045	0.9584	0.9546	0.6701	0.0105	1.274e-10
rs35485457	T	G	T	G	-0.0359	0.0053	0.3123	0.3232	0.2525	0.0042	2.648e-17
rs35935052	T	G	T	G	0.0437	-0.0151	0.148	0.1506	0.0123	0.0054	5.006e-16
rs360495	A	T	A	T	0.0429	0.0098	0.0874	0.0869	0.2062	0.0072	2.885e-09
rs36093651	T	C	T	C	0.0371	0.0034	0.2378	0.2377	0.5057	0.0046	6.508e-16
rs3733632	A	G	A	G	-0.0536	-0.0059	0.8437	0.8458	0.319	0.0052	1.043e-24
rs3743266	T	C	T	C	0.0416	0.0008	0.668	0.6677	0.8587	0.004	8.521e-25
rs3746037	A	C	A	C	0.0361	-0.005	0.7873	0.7871	0.3584	0.0048	1.011e-13
rs3746619	A	C	A	C	0.0475	0.0002	0.0862	0.084	0.983	0.0069	5.52e-12
rs3764002	T	C	T	C	-0.0304	0.0035	0.2645	0.2616	0.4758	0.0045	1.205e-11
rs3782120	A	G	A	G	0.0334	-0.0007	0.2583	0.2505	0.8856	0.0044	3.686e-14
rs3809624	T	C	T	C	-0.0302	-0.0121	0.6773	0.6735	0.009199	0.0043	3.64e-12
rs3815212	T	C	T	C	0.0337	-0.0065	0.7829	0.7928	0.2167	0.0046	3.214e-13
rs395962	T	G	T	G	0.1266	-0.0169	0.3163	0.3209	0.0002448	0.0041	1e-200
rs4303811	A	G	A	G	-0.0353	0.0089	0.1244	0.1201	0.1827	0.006	3.188e-09
rs4327718	A	G	A	G	-0.0329	-0.0107	0.8284	0.8227	0.05929	0.0052	2.036e-10
rs4340786	A	T	A	T	0.037	0.0135	0.7412	0.7405	0.005765	0.0043	9.25e-18
rs4359170	A	T	A	T	0.0282	0.0071	0.673	0.6763	0.1208	0.0041	5.992e-12
rs437836	T	C	T	C	0.035	-0.0052	0.1671	0.1674	0.3698	0.0052	1.148e-11
rs4402316	C	G	C	G	0.0313	0.0008	0.2407	0.2575	0.8776	0.0047	3.215e-11
rs443252	T	C	T	C	0.0591	0.0008	0.0504	0.0561	0.9313	0.0092	1.294e-10
rs4448948	A	T	A	T	-0.0411	0.0074	0.9291	0.924	0.368	0.0075	4.331e-08
rs446745	T	C	T	C	-0.0258	0.0106	0.2407	0.2434	0.03705	0.0046	2.814e-08
rs4487799	A	T	A	T	0.0241	-0.0018	0.3031	0.2942	0.7096	0.0042	1.094e-08
rs4561063	T	G	T	G	0.0312	0.0001	0.4614	0.4659	0.9779	0.0039	7.887e-16
rs4576738	A	G	A	G	0.0266	0.0016	0.4455	0.4827	0.7141	0.0043	7.195e-10
rs4588499	A	G	A	G	-0.0235	-0.0059	0.4939	0.496	0.1704	0.0039	1.473e-09
rs467379	T	C	T	C	0.0239	0.0024	0.307	0.2989	0.6223	0.0042	1.35e-08
rs4701140	A	G	A	G	0.0242	-0.0094	0.512	0.4956	0.02969	0.004	1.949e-09
rs474463	T	C	T	C	-0.0291	-0.0037	0.2189	0.2282	0.4753	0.0048	1.648e-09
rs4746113	A	G	A	G	-0.0244	-0.0033	0.3094	0.3001	0.483	0.0042	8.79e-09
rs4751614	A	T	A	T	0.0297	-0.0046	0.7655	0.7655	0.3709	0.0046	6.86e-11
rs4778356	A	G	A	G	0.0391	0.0007	0.8651	0.8617	0.907	0.0059	4.01e-11
rs4780885	C	G	C	G	0.0258	-0.0006	0.4929	0.4986	0.8881	0.0038	1.516e-11
rs4801809	T	C	T	C	-0.0435	-0.0036	0.0955	0.0887	0.6558	0.0072	1.326e-09
rs4804025	A	G	A	G	-0.0409	0.0031	0.7038	0.7088	0.5098	0.0042	3.108e-22
rs4804117	T	G	T	G	0.0455	-0.0095	0.5568	0.5497	0.02972	0.0039	3.578e-31
rs4813429	T	C	T	C	0.0307	0.0053	0.8307	0.8303	0.3571	0.0052	4.17e-09
rs4836984	T	C	T	C	0.0342	-0.0051	0.4934	0.4981	0.2354	0.0038	3.922e-19
rs484353	A	G	A	G	0.0316	0.0089	0.5389	0.5496	0.04145	0.0039	8.276e-16
rs4845364	A	G	A	G	0.0215	-0.0028	0.4922	0.4927	0.515	0.0038	1.618e-08
rs4859001	T	C	T	C	0.0449	-0.0005	0.1478	0.1527	0.931	0.006	6.636e-14
rs4875424	T	C	T	C	-0.0332	-0.0002	0.3585	0.3686	0.9606	0.004	1.987e-16
rs4877387	T	C	T	C	0.0241	0.0014	0.2824	0.2816	0.7675	0.0043	2.195e-08
rs4886140	A	G	A	G	0.0284	-0.0147	0.3329	0.3321	0.001404	0.0041	3.101e-12
rs4897178	T	G	T	G	0.0426	0.0156	0.5545	0.5489	0.0003811	0.0039	1.018e-27
rs4945266	A	G	A	G	-0.0445	0.0003	0.8394	0.8431	0.9657	0.0052	1.166e-17
rs4951261	A	C	A	C	0.0269	0.0088	0.6144	0.6065	0.04553	0.0039	5.364e-12
rs4970598	T	C	T	C	0.0624	0.0015	0.9588	0.9639	0.9021	0.0112	2.339e-08
rs4976623	C	G	C	G	0.0296	0	0.1892	0.192	0.9966	0.0049	1.711e-09
rs506589	T	C	T	C	0.0695	-0.001	0.8029	0.7962	0.8493	0.0048	1.544e-47
rs552491	A	G	A	G	-0.0294	0.0025	0.6375	0.6276	0.5808	0.004	1.105e-13
rs55680968	A	G	A	G	-0.0455	-0.0252	0.9282	0.9259	0.002128	0.0075	1.174e-09
rs55784701	T	C	T	C	0.0263	0.0005	0.2245	0.2221	0.9249	0.0046	1.078e-08
rs56367141	A	C	A	C	-0.0401	-0.016	0.1307	0.1384	0.01162	0.006	2.108e-11
rs56409371	A	G	A	G	-0.0347	0.0018	0.7836	0.7907	0.7368	0.0049	1.945e-12
rs56927240	T	C	T	C	-0.0569	0.0115	0.2012	0.1735	0.2685	0.0052	8.503e-28
rs5742915	T	C	T	C	-0.0234	0.001	0.5463	0.5412	0.8188	0.0038	1.024e-09
rs5753377	A	G	A	G	-0.0306	0.0006	0.287	0.2762	0.9044	0.0043	8.039e-13
rs582780	A	G	A	G	0.0267	0.0079	0.582	0.5763	0.07168	0.0039	1.412e-11
rs59246405	T	C	T	C	0.0274	-0.0034	0.4054	0.4114	0.4386	0.0039	2.031e-12
rs59543819	T	C	T	C	-0.025	0.0048	0.7048	0.7111	0.3092	0.0042	1.973e-09
rs61817552	A	G	A	G	-0.0285	0.0063	0.2112	0.2208	0.2269	0.0048	2.417e-09
rs61828391	A	G	A	G	-0.0317	0.0113	0.1263	0.1276	0.08121	0.0058	4.306e-08
rs61846901	T	C	T	C	-0.0257	0.0015	0.3113	0.3158	0.7529	0.0042	1.214e-09
rs6185	C	G	C	G	-0.0301	0.0016	0.7296	0.7497	0.7527	0.0044	9.483e-12
rs62104180	A	G	A	G	0.1134	-0.0049	0.0507	0.0501	0.6316	0.0101	3.977e-29
rs62229372	T	C	T	C	0.051	-0.0079	0.1244	0.1256	0.2338	0.0061	3.513e-17
rs62316795	A	C	A	C	0.0351	-0.0017	0.1929	0.1984	0.7522	0.0053	4.981e-11
rs62342064	T	C	T	C	0.0565	-0.0098	0.135	0.1384	0.1303	0.0065	4.51e-18
rs62361685	T	C	T	C	0.0537	0.0131	0.942	0.9388	0.1491	0.0085	3.089e-10
rs62379978	T	G	T	G	-0.0638	0.0115	0.8415	0.8455	0.05833	0.0054	6.548e-32
rs6415872	A	G	A	G	0.0236	0.002	0.4931	0.4931	0.6472	0.0039	1.518e-09
rs6434162	A	G	A	G	-0.0361	0.0105	0.8238	0.824	0.06303	0.0052	2.514e-12
rs643428	T	C	T	C	-0.0219	-0.0102	0.5926	0.603	0.02237	0.004	3.205e-08
rs6439371	A	G	A	G	-0.0304	0.0085	0.6476	0.6476	0.05925	0.004	2.349e-14
rs6439713	A	C	A	C	0.0259	-0.0013	0.315	0.3178	0.7774	0.0041	2.127e-10
rs6445624	A	G	A	G	0.0422	0.0056	0.1473	0.1422	0.3682	0.0056	6.408e-14
rs6484408	A	G	A	G	-0.0248	0.0063	0.2868	0.2711	0.1981	0.0043	6.633e-09
rs654354	A	T	A	T	-0.0233	-0.0007	0.3828	0.3883	0.8716	0.0039	2.357e-09
rs6590889	T	C	T	C	-0.0437	0.0043	0.3404	0.3328	0.3455	0.004	8.621e-28
rs660549	T	C	T	C	-0.0212	0.0097	0.5671	0.5651	0.02439	0.0038	3.36e-08
rs66508321	A	G	A	G	-0.0303	-0.0055	0.3235	0.3236	0.228	0.0041	2.835e-13
rs6661100	T	C	T	C	0.0471	-0.0074	0.0921	0.0832	0.3435	0.0067	2.18e-12
rs6678140	T	C	T	C	-0.0269	0.0182	0.6731	0.6609	6.324e-05	0.0041	7.543e-11
rs6735626	A	G	A	G	0.0215	0.0049	0.4374	0.4388	0.2608	0.0039	2.963e-08
rs68002803	T	C	T	C	0.0267	-0.005	0.6766	0.6844	0.2762	0.0042	1.411e-10
rs6803264	T	C	T	C	0.0296	0.0153	0.2296	0.2219	0.003079	0.0046	9.941e-11
rs6864818	T	C	T	C	0.0364	-0.0046	0.2107	0.205	0.3923	0.0046	4.672e-15
rs6878910	A	G	A	G	0.0381	-0.0142	0.1534	0.1509	0.02164	0.0061	4.307e-10
rs6911407	A	C	A	C	0.0291	-0.004	0.3756	0.3701	0.3683	0.0039	1.22e-13
rs6911527	T	C	T	C	0.0269	-0.0088	0.2275	0.2291	0.08604	0.0045	3.175e-09
rs6927679	T	C	T	C	0.027	-0.0107	0.718	0.7179	0.02463	0.0043	2.524e-10
rs6931884	T	C	T	C	0.0592	-0.0012	0.129	0.1316	0.8539	0.0057	1.638e-25
rs6933660	A	C	A	C	-0.0343	0.0008	0.3173	0.3139	0.8596	0.0041	8.988e-17
rs7004265	T	C	T	C	0.023	0.0028	0.4769	0.4711	0.5282	0.0039	5.124e-09
rs7072571	A	G	A	G	0.0306	0.0005	0.7841	0.7879	0.927	0.0055	2.686e-08
rs7077302	C	G	C	G	0.0497	0.0067	0.0852	0.0839	0.3934	0.007	1.081e-12
rs709488	A	C	A	C	-0.0217	-0.0111	0.5339	0.5305	0.009567	0.0038	1.379e-08
rs7108556	T	C	T	C	0.0312	0.0044	0.7785	0.7804	0.3992	0.0047	2.624e-11
rs7114175	A	T	A	T	-0.0599	0.0088	0.4963	0.5008	0.03993	0.0038	1.143e-56
rs7115444	T	C	T	C	0.0333	0.0004	0.2085	0.203	0.9453	0.0048	3.816e-12
rs7132908	A	G	A	G	-0.0424	0.0041	0.3883	0.3859	0.3519	0.0039	6.642e-27
rs7133066	T	G	T	G	0.0334	0.0058	0.8504	0.8614	0.3555	0.0057	4.212e-09
rs7178532	A	G	A	G	0.0439	-0.0012	0.6854	0.6907	0.8036	0.0041	2.293e-26
rs7218751	A	G	A	G	0.0333	-0.0078	0.8111	0.8079	0.1606	0.0049	1.37e-11
rs7239114	A	G	A	G	-0.022	-0.0019	0.5397	0.5422	0.6612	0.004	4.023e-08
rs72756954	C	G	C	G	0.0577	-0.0171	0.938	0.9382	0.05566	0.0081	8.452e-13
rs72787511	C	G	C	G	0.0646	0.0334	0.0339	0.0356	0.004852	0.0114	1.381e-08
rs72842141	A	T	A	T	-0.0618	-0.0085	0.9427	0.9322	0.3371	0.009	6.118e-12
rs73035994	T	C	T	C	-0.0907	0.0079	0.9716	0.9719	0.5489	0.0116	5.22e-15
rs73187215	A	G	A	G	-0.0377	0.0012	0.903	0.907	0.8701	0.0066	1.335e-08
rs73435048	A	G	A	G	-0.0441	-0.0158	0.0668	0.0631	0.08139	0.0081	4.938e-08
rs7359336	A	G	A	G	-0.0534	0.0107	0.5789	0.5843	0.01419	0.0038	5.331e-44
rs73820560	A	C	A	C	-0.0319	-0.0091	0.8562	0.8588	0.141	0.0057	1.676e-08
rs7426534	A	G	A	G	-0.0237	0	0.7087	0.7072	0.9994	0.0042	2.386e-08
rs7431217	T	C	T	C	0.0229	-0.0063	0.412	0.4088	0.1521	0.0039	6.19e-09
rs74499585	A	G	A	G	0.0583	0	0.0872	0.0876	0.9979	0.0079	1.553e-13
rs7465046	T	C	T	C	-0.0409	-0.0036	0.2324	0.2374	0.486	0.0046	1.524e-18
rs7516763	A	C	A	C	0.0232	-0.0081	0.4691	0.4683	0.05839	0.0038	1.49e-09
rs7517629	A	G	A	G	-0.0238	0.0104	0.4706	0.458	0.02204	0.004	3.095e-09
rs7542538	T	C	T	C	0.0286	-0.002	0.8134	0.8192	0.7205	0.0049	7.631e-09
rs7576624	T	C	T	C	-0.0741	0.0052	0.8261	0.8273	0.3657	0.005	4.975e-50
rs758747	T	C	T	C	-0.0268	-0.009	0.2761	0.2774	0.06652	0.0043	5.562e-10
rs7587651	T	C	T	C	-0.0238	-0.0032	0.3733	0.3727	0.4758	0.004	4.26e-09
rs7649124	C	G	C	G	0.033	0.0094	0.7574	0.7545	0.06312	0.0045	1.997e-13
rs7712046	T	C	T	C	-0.0333	0.0079	0.6962	0.6975	0.09394	0.0042	9.422e-16
rs77530428	A	G	A	G	-0.1241	0.0081	0.9827	0.9842	0.6524	0.0165	6.245e-14
rs77532868	T	C	T	C	0.0573	0.0149	0.0446	0.0522	0.1388	0.0097	3.309e-09
rs7753896	A	G	A	G	0.031	0.0052	0.3681	0.3713	0.2418	0.0039	2.464e-15
rs7757654	T	C	T	C	-0.0306	0.0115	0.2956	0.3026	0.01369	0.0042	2.505e-13
rs77955256	A	T	A	T	-0.036	0.0128	0.1057	0.1075	0.06554	0.0062	7.099e-09
rs7826872	T	C	T	C	0.0262	0.0069	0.4471	0.4432	0.1099	0.004	4.261e-11
rs7849973	C	G	C	G	0.024	-0.01	0.6547	0.6588	0.02861	0.004	2.824e-09
rs7852169	C	G	C	G	-0.0973	-0.0091	0.9117	0.9154	0.2352	0.0068	1.822e-46
rs7853970	T	C	T	C	0.0449	-0.0092	0.4643	0.4654	0.03467	0.0039	2.188e-30
rs78928932	T	C	T	C	-0.0554	-0.0048	0.931	0.9244	0.5764	0.0091	1.06e-09
rs7907759	A	G	A	G	0.0409	0.005	0.4709	0.4779	0.251	0.0039	2.429e-25
rs79084266	C	G	C	G	-0.0404	0.0146	0.8813	0.8772	0.03282	0.0074	4.27e-08
rs7912468	T	C	T	C	-0.0239	-0.0013	0.5775	0.5776	0.7725	0.0039	1.201e-09
rs79541760	A	T	A	T	0.0368	-0.0047	0.8306	0.8301	0.412	0.0051	6.975e-13
rs7971408	T	C	T	C	0.0453	0.0043	0.1057	0.1086	0.539	0.0063	9.356e-13
rs7979001	A	G	A	G	0.0219	-0.0025	0.5078	0.5182	0.5619	0.0038	6.125e-09
rs80170948	T	G	T	G	-0.0685	0.0026	0.9564	0.9572	0.8189	0.0109	2.799e-10
rs8040272	A	G	A	G	0.0441	-0.0042	0.8678	0.8751	0.5241	0.0062	7.789e-13
rs8051833	A	G	A	G	-0.0404	-0.0037	0.3415	0.3467	0.4217	0.0042	9.262e-22
rs8087304	A	T	A	T	0.0222	0.0088	0.4823	0.4837	0.04121	0.0038	6.535e-09
rs813301	T	C	T	C	0.0274	0.0018	0.6259	0.6297	0.6784	0.0039	2.841e-12
rs8136272	A	T	A	T	0.04	0.0001	0.7277	0.7306	0.979	0.0044	6.183e-20
rs842567	A	C	A	C	-0.034	0.0116	0.7939	0.8012	0.03317	0.005	9.377e-12
rs852061	A	C	A	C	-0.0365	-0.0018	0.3645	0.361	0.6815	0.0039	1.576e-20
rs910425	A	G	A	G	-0.0223	0.0066	0.4483	0.4519	0.1309	0.004	1.631e-08
rs913588	A	G	A	G	-0.0339	0.0084	0.5034	0.5124	0.04871	0.0038	6.679e-19
rs9330454	A	G	A	G	-0.0307	0.0039	0.4299	0.43	0.3832	0.0042	1.44e-13
rs9349203	A	G	A	G	-0.0395	0.0084	0.5463	0.5468	0.05055	0.0038	5.925e-25
rs9382676	T	C	T	C	0.0373	0.0043	0.7767	0.781	0.4084	0.0046	8.767e-16
rs9403051	A	G	A	G	0.0365	-0.0017	0.5701	0.5726	0.7002	0.0038	1.76e-21
rs941520	A	C	A	C	-0.0223	0.0042	0.4936	0.4928	0.3339	0.0039	8.986e-09
rs9422857	C	G	C	G	-0.0278	-0.0001	0.5063	0.5012	0.9885	0.0038	3.668e-13
rs9427116	T	C	T	C	0.0209	-0.0011	0.4876	0.4839	0.7936	0.0038	4.239e-08
rs9474996	A	T	A	T	-0.0343	0.0004	0.5553	0.5599	0.9267	0.0038	3.824e-19
rs9522262	C	G	C	G	0.0411	-0.0074	0.4915	0.4885	0.08899	0.0039	1.69e-25
rs953230	A	G	A	G	0.033	-0.0095	0.7079	0.7113	0.04498	0.0042	5.516e-15
rs9548873	T	C	T	C	-0.0311	0.0108	0.663	0.6625	0.0171	0.004	7.499e-15
rs9568123	A	G	A	G	-0.0291	0.0081	0.8478	0.8451	0.1714	0.0053	4.061e-08
rs9614460	T	G	T	G	-0.0249	0.0029	0.6779	0.6796	0.5237	0.0041	1.383e-09
rs9635759	A	G	A	G	0.059	-0.0034	0.3067	0.3052	0.4756	0.0041	2.777e-46
rs9647570	T	G	T	G	-0.0363	-0.0112	0.8544	0.8594	0.07147	0.0056	6.258e-11
rs970179	A	G	A	G	0.0213	0.0042	0.4716	0.4744	0.333	0.0039	3.527e-08
rs975642	T	C	T	C	-0.0245	-0.0058	0.494	0.4862	0.1793	0.0039	2.513e-10
rs9758500	A	G	A	G	-0.0457	0.0017	0.375	0.3763	0.702	0.004	1.355e-30
rs9834893	C	G	C	G	-0.0508	0.0121	0.929	0.933	0.1605	0.0074	9.408e-12
rs9867904	C	G	C	G	-0.0278	0.0015	0.3869	0.4009	0.7272	0.004	3.421e-12
rs9972653	T	G	T	G	-0.0509	0.0098	0.4002	0.4008	0.02562	0.0039	6.474e-40
rs999885	A	G	A	G	0.0241	0.0073	0.5164	0.5158	0.08859	0.0038	2.788e-10

## Sheet: S5 Harmonized MVMR
SNP	EA_AAM	OA_AAM	beta_AAM	beta_BMI	SE_BMI	se_AAM	beta_EdAtt	se_EdAtt	beta_Depression	se_Depression	beta.TWC	se.TWC
rs10136330	T	C	-0.0579	0.0267	0.0064	0.01	-0.01281	0.00445	0.0168	0.0111	-0.003238	0.004746
rs10138913	T	C	0.056	0.006	0.0028	0.0041	0.01041	0.00186	-0.0057	0.0047	0.003781	0.002002
rs10143972	T	C	-0.0388	0.011	0.0033	0.0049	-0.00646	0.00217	0.0069	0.0055	0.003876	0.002339
rs10145469	A	C	-0.0609	-0.0074	0.0053	0.0093	0.00178	0.00391	0.015	0.0099	-0.004719	0.004213
rs10156597	A	T	0.1024	-0.0094	0.0025	0.0041	0.005	0.00183	-0.0037	0.0046	-0.001395	0.00198
rs10175423	T	C	-0.0247	0.002	0.0025	0.0042	0.00202	0.00187	-0.0018	0.0047	-0.000434	0.002024
rs10205969	T	C	-0.0391	0.0064	0.0036	0.0054	0.00736	0.00247	-0.0079	0.0062	0.003484	0.002618
rs10237306	T	G	0.0296	0.0123	0.0027	0.004	-0.00356	0.00175	0.002	0.0044	0.001948	0.001883
rs1023955	T	G	-0.0279	0.0185	0.0027	0.0039	-0.00571	0.00174	0.0003	0.0044	-0.001034	0.001878
rs1025128	C	G	-0.0219	0.0101	0.0023	0.0039	-0.00818	0.00172	0.0159	0.0044	0.001883	0.001861
rs10268051	A	C	0.0249	-0.0076	0.0027	0.0045	-0.00433	0.00203	-0.0118	0.0051	-0.006096	0.002207
rs1030015	T	G	-0.0206	0.0131	0.0023	0.0038	-0.00328	0.0017	0.0089	0.0043	0.001102	0.001925
rs1032682	T	C	0.0214	0.0001	0.0023	0.0038	-0.00027	0.00173	-0.0008	0.0044	0.000948	0.001886
rs10400136	A	G	-0.0259	-0.0023	0.0026	0.0039	0.002	0.00171	0.0027	0.0043	-0.006999	0.001852
rs1040070	C	G	0.05	-0.02	0.0022	0.0039	0.00048	0.00172	-0.0094	0.0044	0.003092	0.001946
rs10422323	A	G	0.037	-0.0059	0.004	0.0062	-0.00997	0.00257	0.0188	0.0065	0.000973	0.002811
rs10521021	T	G	-0.024	0.0005	0.0024	0.0041	0.00058	0.0018	0.0038	0.0045	0.000371	0.001953
rs1054442	A	C	0.0355	-0.011	0.0024	0.004	-0.01426	0.00177	0.0042	0.0045	0.005285	0.001904
rs10750766	A	C	-0.0278	0.0059	0.0028	0.0043	-0.00454	0.00191	0.0034	0.0047	0.001837	0.002037
rs10782777	A	G	-0.025	0.0051	0.0024	0.0041	0.00043	0.00178	-0.0096	0.0045	-0.001885	0.001919
rs1079866	C	G	-0.0711	-0.0061	0.0034	0.0056	-0.00219	0.00248	-0.0028	0.0063	0.001437	0.002706
rs10832021	A	G	-0.047	0.0128	0.0025	0.0042	-0.00375	0.00188	0.0079	0.0047	-0.003738	0.002035
rs10842343	A	T	-0.0256	0.005	0.0027	0.0039	0.0009	0.00174	0.0004	0.0044	0.000748	0.001897
rs10885077	T	G	0.0241	-0.0034	0.0025	0.0044	-0.00119	0.00195	-0.0054	0.0049	-0.000475	0.002095
rs10897450	C	G	0.0229	0.0014	0.0026	0.0038	-0.00399	0.00172	-0.0083	0.0043	-0.00359	0.00184
rs10906395	T	C	-0.0233	0.0077	0.0024	0.0039	-0.00208	0.00173	0.0017	0.0045	-0.009599	0.001898
rs10931831	T	C	-0.0531	0.004	0.0027	0.004	0.00594	0.00179	-0.0088	0.0045	-0.002411	0.001948
rs10933	T	C	-0.0244	-0.006	0.0026	0.004	-0.00064	0.00173	0.0172	0.0043	-0.001422	0.002016
rs10934420	T	C	-0.0546	0.0083	0.0023	0.0038	0.00101	0.0017	0.0104	0.0043	0.000567	0.001923
rs10959016	A	G	-0.0306	0.0001	0.0028	0.0048	-0.00351	0.00211	0.0045	0.0053	-0.003921	0.002293
rs10959552	A	G	-0.0371	-0.0068	0.0035	0.0059	-0.00359	0.00263	-0.0157	0.0067	0.000756	0.002844
rs10978641	A	T	-0.0318	0.0066	0.0026	0.0046	-0.00202	0.00196	-0.0101	0.005	0.002281	0.002125
rs10992769	C	G	0.0286	0.0026	0.0025	0.0042	-0.00975	0.00187	0.0133	0.0048	0.001373	0.002037
rs11031040	T	G	-0.0404	0.0035	0.0036	0.0052	-0.00146	0.0023	0.0064	0.0058	0.008094	0.002621
rs11065822	T	G	0.0258	-0.0104	0.0028	0.0043	-0.00209	0.00181	-0.0042	0.0046	0.041578	0.001988
rs11079810	T	C	0.0358	-0.0188	0.0036	0.0062	0.00621	0.00278	-0.0148	0.0071	-0.011825	0.003027
rs11165924	A	G	0.0312	0.0023	0.0025	0.0041	-0.0009	0.00184	0.0044	0.0047	0.000618	0.001969
rs11209331	T	C	0.0238	-0.0027	0.0023	0.0039	0.00295	0.00172	-0.0042	0.0044	0.006263	0.001856
rs11209943	A	G	0.0384	-0.0172	0.0026	0.0039	-0.0138	0.00174	-0.0371	0.0044	-1.2e-05	0.001957
rs11210871	C	G	0.04	-0.0011	0.0025	0.0042	-0.01757	0.00186	0.0066	0.0047	-0.00473	0.002017
rs11240695	A	C	-0.0333	0.0003	0.0026	0.0044	0.00012	0.00198	0.002	0.005	-0.000978	0.002128
rs112752732	C	G	0.0572	0.0124	0.0063	0.0099	-0.002	0.00405	-0.0089	0.0104	0.011363	0.004473
rs112991346	T	C	-0.0446	0.034	0.0039	0.0055	0.00256	0.00251	-0.0071	0.0064	-0.010099	0.002756
rs1131017	C	G	0.0229	-0.0113	0.0026	0.0039	0.01585	0.00178	-0.0016	0.0043	-0.003375	0.001864
rs1148006	A	G	-0.0259	0.0022	0.0026	0.0044	-0.00216	0.00199	0.0003	0.0051	0.001438	0.002174
rs115260227	A	G	-0.1621	0.0119	0.0129	0.0241	-0.01337	0.00948	-0.0127	0.023	-0.005367	0.009111
rs11534296	A	G	-0.0368	-0.0062	0.003	0.0043	0.00061	0.00192	-0.001	0.0049	-0.001474	0.002106
rs115435316	A	G	0.1146	-0.0017	0.0072	0.0112	-0.00736	0.00479	0.0524	0.0118	0.029845	0.005124
rs11556924	T	C	0.0227	-0.0076	0.0023	0.0041	-0.00434	0.00178	-0.0064	0.0044	0.017621	0.001913
rs11606190	A	G	0.041	0.0012	0.0037	0.0056	0.00474	0.00242	-0.0149	0.0061	-0.007893	0.00261
rs11619721	T	G	-0.0413	0.0019	0.0043	0.0073	-0.00105	0.00302	-0.007	0.0077	-0.006358	0.00328
rs11668587	A	G	-0.0329	0.0195	0.0028	0.0041	0.00064	0.0018	0.0023	0.0046	0.002256	0.002038
rs11711674	T	C	0.0216	-0.0063	0.0026	0.0038	-0.00504	0.00172	0.0034	0.0043	0.000759	0.001857
rs117143374	T	C	-0.0502	0.0129	0.0038	0.0057	-0.00168	0.0025	-0.0057	0.0064	0.002498	0.002669
rs1172955	A	T	-0.044	0.0006	0.0028	0.0043	-0.00016	0.00188	-0.0051	0.0047	-0.0003	0.002022
rs117530880	T	G	-0.0658	0.0072	0.0076	0.0118	-0.00725	0.00506	-0.0017	0.0124	0.000541	0.005254
rs11756746	A	G	0.0248	-0.002	0.0025	0.0045	0.00062	0.00198	0.0109	0.005	0.003588	0.002146
rs11767400	A	C	0.0289	0.0046	0.0025	0.0042	0.00319	0.0019	0	0.0047	-0.001313	0.002005
rs11786868	C	G	0.0321	-0.0059	0.003	0.0051	-0.004	0.00234	-0.0159	0.0059	-0.00687	0.002516
rs11792861	A	C	0.032	0.0064	0.0025	0.0042	-0.01196	0.00187	0.0048	0.0047	-0.00129	0.00202
rs11852771	A	G	0.0242	0.0044	0.0027	0.004	0.00069	0.00174	-0.0042	0.0044	-5e-06	0.001905
rs11873906	A	G	-0.0507	0.0035	0.0029	0.0043	0.00269	0.00188	0.0028	0.0048	-0.000448	0.002088
rs12040029	T	C	-0.0392	0.008	0.0037	0.0063	-0.00122	0.00273	0.0119	0.0069	0.003383	0.002932
rs12125335	T	C	-0.0496	-0.0014	0.0038	0.0063	0.00623	0.00251	-0.0032	0.0063	0.002654	0.002672
rs12200565	T	C	0.0316	-0.0087	0.0026	0.0039	0.00269	0.0017	-0.0194	0.0043	0.002152	0.001844
rs12460047	A	G	-0.0283	0.014	0.003	0.0043	-0.00714	0.00189	-0.0046	0.0049	-0.004729	0.002156
rs12467441	T	C	-0.0408	0.006	0.004	0.006	0.01553	0.00256	-0.008	0.0066	-0.01192	0.002816
rs12571664	T	C	0.0367	-0.0068	0.0029	0.0048	-0.00157	0.00215	0.0188	0.0055	0.004509	0.002363
rs12603280	A	G	-0.037	0.0053	0.0027	0.0045	0.00049	0.00198	0.0006	0.005	-0.000658	0.002155
rs12663002	T	C	0.0427	-0.0039	0.0032	0.0057	-0.00042	0.00253	-0.0031	0.0065	0.010186	0.002809
rs12707076	C	G	0.0273	-0.0044	0.0023	0.004	-0.00607	0.00175	0.0001	0.0044	-0.00506	0.001905
rs12894936	T	C	-0.0522	0.0064	0.0029	0.0043	3e-05	0.00189	0.0091	0.0048	-0.005912	0.002074
rs12915845	T	C	-0.0403	0.004	0.0023	0.0039	-0.00432	0.00172	-0.0068	0.0044	0.00095	0.001873
rs12937034	A	G	-0.0254	0.0015	0.0027	0.0041	0.00307	0.00175	0.0027	0.0045	0.001003	0.001974
rs13023912	A	G	-0.0508	0.0024	0.0027	0.004	0.00013	0.00178	-0.0099	0.0045	0.001295	0.001941
rs13043968	A	C	-0.0413	0.0027	0.0036	0.0062	-0.00226	0.00274	0.0071	0.007	-0.00211	0.003017
rs13120031	T	C	0.0274	0.0026	0.0025	0.0041	-0.00357	0.00182	-0.0054	0.0046	0.001111	0.001984
rs13199764	T	C	0.039	-0.0026	0.0032	0.0045	0.00316	0.00203	0.0111	0.0051	0.00828	0.002196
rs13233916	C	G	-0.0496	0.0228	0.0046	0.0075	0.00279	0.00302	0.0091	0.0076	-0.003795	0.003262
rs13278754	C	G	-0.0251	0.0061	0.0026	0.0042	-0.00095	0.00188	0.0094	0.0048	0.001171	0.002042
rs13283567	T	C	-0.0444	0.0047	0.0037	0.0056	-0.00417	0.00236	0.0127	0.0061	-0.004064	0.002627
rs1329767	A	C	-0.0292	0.0081	0.0024	0.004	-0.00282	0.00178	0.0011	0.0045	-0.000922	0.001949
rs13322435	A	G	0.0357	-0.0011	0.0024	0.004	-5e-05	0.00173	0.0007	0.0044	-0.014617	0.001892
rs1414186	T	G	-0.0432	0.0037	0.0032	0.0048	-4e-05	0.00211	-0.0102	0.0053	-0.003076	0.00227
rs141847393	T	C	0.0396	-0.0142	0.0048	0.0071	0.00161	0.00313	-0.0047	0.0079	0.022846	0.003357
rs142058842	C	G	-0.0681	0.0038	0.0035	0.0051	-0.00772	0.00228	0.0002	0.0057	0.008154	0.002462
rs142643995	T	C	0.0646	-0.0168	0.0077	0.0117	0.0018	0.00506	-0.0064	0.0125	0.008529	0.005316
rs1428120	T	G	0.025	-0.0148	0.0026	0.0038	-0.00033	0.00176	0.0137	0.0043	0.001561	0.001828
rs1435753	T	C	-0.0278	0.0081	0.0024	0.004	0.00515	0.00179	0.0045	0.0045	-0.005568	0.001926
rs1449543	T	C	0.0224	-0.012	0.0026	0.0038	0.00432	0.00171	-0.0081	0.0043	-0.003639	0.001845
rs145438026	T	C	-0.0699	0.0006	0.0054	0.008	-0.01448	0.00345	0.0051	0.0088	-0.003855	0.00376
rs1456031	T	C	0.0216	-0.0092	0.0026	0.0039	0.00945	0.00171	-0.007	0.0043	-0.002743	0.001855
rs1470750	C	G	-0.0223	0.0132	0.0023	0.0039	0.00159	0.00173	-0.0049	0.0044	-0.0053	0.00187
rs150821390	T	C	0.0717	0.0088	0.0082	0.0124	-0.0245	0.00532	-0.0336	0.0135	0.00342	0.005821
rs1512238	A	G	-0.0537	0.0076	0.0027	0.0038	-0.00803	0.00172	0.001	0.0044	-0.000336	0.001868
rs151680	T	C	0.028	-0.0019	0.0026	0.0038	-0.00377	0.00171	0.0029	0.0043	0.001997	0.001871
rs1535252	T	C	-0.0252	-0.0003	0.0023	0.0038	0.00614	0.00171	-0.0075	0.0043	0.002636	0.001854
rs153793	A	G	-0.0234	-0.0037	0.0023	0.0038	0.00534	0.0017	-0.0092	0.0043	0.003142	0.001852
rs1539310	A	G	0.0244	-0.0005	0.0027	0.0045	-0.00312	0.00198	0.0006	0.005	0.004504	0.002146
rs1566385	A	G	0.0595	0.0052	0.005	0.0084	-0.00562	0.00362	-0.0042	0.0091	0.001148	0.003853
rs15671	A	C	-0.0233	0.0053	0.0023	0.0038	-0.0046	0.00172	-0.0023	0.0044	0.001198	0.001868
rs1571536	T	C	0.0331	-0.0146	0.0023	0.0038	0.0083	0.0017	0.0073	0.0043	0.00553	0.001865
rs157877	A	G	-0.0843	0.0083	0.0039	0.0058	-0.00654	0.00256	0.0093	0.0065	-0.007094	0.002773
rs1601615	T	C	-0.028	0.0095	0.0023	0.0039	-0.00305	0.00174	0.0113	0.0044	0.000672	0.001884
rs16841867	C	G	0.0456	-0.0091	0.0035	0.006	-0.00014	0.00265	-0.013	0.0067	0.000745	0.002864
rs169080	T	C	-0.0259	0.0076	0.0024	0.004	-0.00188	0.00178	-0.0121	0.0045	0.002128	0.001943
rs16917237	T	G	0.0393	-0.0347	0.0027	0.0047	0.00837	0.00212	0.0163	0.0053	0.011909	0.002286
rs16918378	T	C	0.0478	0.0002	0.0035	0.0059	0.00308	0.0026	0.0068	0.0066	-0.00205	0.002989
rs16937956	A	G	-0.0383	0.018	0.0023	0.004	0.0006	0.00178	0	0.0045	-0.002485	0.001925
rs17035311	A	C	0.036	-0.0003	0.0031	0.0054	-0.01468	0.00244	0.006	0.0062	0.015594	0.002649
rs1704528	T	C	-0.0508	0.0051	0.0028	0.0041	0.00075	0.0018	-0.0007	0.0046	0.004822	0.001967
rs17085593	C	G	0.0246	-0.0147	0.0025	0.0042	2e-05	0.00183	-0.0012	0.0046	0.003147	0.001987
rs17171852	A	C	-0.038	-0.0039	0.0029	0.0048	-0.00283	0.00214	-0.0007	0.0054	-0.002379	0.002311
rs1737894	C	G	0.022	0.0036	0.0023	0.0039	0.0044	0.00173	-0.0115	0.0044	-0.002053	0.001912
rs17390720	C	G	0.0259	-0.0021	0.0026	0.0044	0.00372	0.00194	-0.0086	0.0049	0.000362	0.0021
rs17563472	T	C	-0.0606	0.0135	0.007	0.0107	-0.01084	0.00464	0.0047	0.0115	-0.01251	0.004872
rs17564430	T	G	-0.035	0.0107	0.0026	0.0044	-0.00196	0.00194	-0.0109	0.0049	0.004171	0.002111
rs1815811	A	G	-0.027	-0.0022	0.0023	0.0038	-0.00494	0.00172	0.0005	0.0043	-0.006751	0.001851
rs184033703	A	G	-0.0479	0.0103	0.0057	0.0085	0.01321	0.00372	0.0017	0.0094	-0.005046	0.003969
rs1885740	A	G	-0.0256	0.0087	0.0027	0.0046	-0.00562	0.00194	0.0167	0.005	0.000683	0.002079
rs1925047	A	C	-0.0341	0.0027	0.0028	0.0041	4e-05	0.00182	0.0063	0.0046	0.008571	0.001985
rs1971554	T	C	0.032	0.0017	0.003	0.0044	-0.00548	0.00194	0.0099	0.0049	-0.001132	0.002113
rs1984870	T	G	0.0422	0.0024	0.0023	0.0039	0.0031	0.00172	-0.0005	0.0044	-0.005057	0.001863
rs2066323	A	G	-0.0237	-0.0055	0.0023	0.0039	0.00748	0.00174	0.0023	0.0044	-0.001629	0.001876
rs2108753	T	C	0.0284	-0.0083	0.0026	0.0038	0.01104	0.00172	-0.0113	0.0045	-0.004756	0.001864
rs222440	T	C	-0.0325	0.0024	0.0034	0.005	-0.00735	0.0022	-0.0043	0.0056	0.004803	0.002395
rs2267812	A	C	0.0417	-0.0172	0.0029	0.0049	0.00626	0.00215	-0.014	0.0054	0.002586	0.00238
rs2271758	T	G	-0.0214	-0.0096	0.0023	0.0039	0.00868	0.00173	0.0122	0.0044	-0.001721	0.001872
rs2295094	A	G	0.0364	-0.0064	0.0035	0.0053	0.0018	0.00234	0.0031	0.0057	-0.00523	0.002473
rs2300922	T	C	0.0432	-0.0039	0.0023	0.0039	0.00334	0.00172	0.0023	0.0044	-0.003888	0.001862
rs2312205	A	G	0.0302	-0.0079	0.0029	0.005	0.00196	0.0022	0.0013	0.0056	-0.009657	0.002381
rs2343507	A	C	0.0234	0.0051	0.0023	0.0039	0.00472	0.00177	0.0066	0.0044	0.001013	0.001874
rs235696	C	G	0.0225	0.0021	0.0024	0.004	0.00247	0.00184	-0.0033	0.0046	-0.004562	0.001983
rs2378100	T	C	-0.0237	0.0102	0.0023	0.0038	0.00029	0.00172	-0.0071	0.0043	0.002702	0.001879
rs2425674	C	G	-0.0215	-0.0004	0.0026	0.0038	0.00481	0.00171	0.0012	0.0043	0.003365	0.001856
rs2461794	A	G	0.0342	-0.0068	0.0029	0.0043	0.00216	0.00196	0.0017	0.0049	-0.002924	0.002077
rs247520	T	C	0.0361	-0.0033	0.0031	0.0045	0.00171	0.00201	-0.008	0.0052	-0.000858	0.002213
rs2542420	C	G	0.0327	-0.0053	0.0024	0.004	-0.00104	0.00171	-0.0064	0.0044	0.000214	0.001899
rs2546959	T	G	0.032	-0.0006	0.0031	0.0053	0.005	0.00231	-0.0248	0.0058	0.003957	0.00252
rs2558101	A	G	-0.0236	0.0019	0.0028	0.0043	-0.00031	0.00185	-0.0034	0.0047	0.001243	0.002009
rs256350	T	C	-0.0238	0.004	0.0025	0.0043	-0.00378	0.00193	0.0049	0.0049	-0.000482	0.002073
rs2604265	A	G	0.0386	-0.0046	0.0027	0.0043	0.00559	0.00193	-0.0038	0.0049	0.001291	0.002112
rs2659007	A	G	-0.0306	0.0074	0.0026	0.0039	0.00297	0.00171	0.0019	0.0044	0.00519	0.001944
rs2661339	T	G	0.0534	0.0019	0.0052	0.0088	-0.00343	0.00383	0.0128	0.01	0.002074	0.004313
rs2679894	A	G	0.0505	-0.0028	0.0026	0.0042	0.00392	0.00174	-0.0047	0.0044	-0.000726	0.001884
rs2688326	T	C	-0.0364	0.0023	0.0028	0.0042	-0.00062	0.00185	0.0044	0.0049	-0.002854	0.00201
rs2723065	A	G	-0.0247	0.0036	0.0023	0.0039	-0.00443	0.00175	0.0033	0.0045	0.000463	0.001889
rs2724961	T	C	-0.0459	0.0002	0.0023	0.0038	-0.00201	0.0017	0.0081	0.0045	-0.000822	0.001855
rs2770957	C	G	0.0323	-0.0071	0.0027	0.0047	-0.00109	0.00207	-0.0055	0.0052	-0.005073	0.002281
rs2780243	T	C	-0.0234	0.0127	0.0027	0.0039	0.00548	0.00172	0.0038	0.0044	-0.003773	0.001867
rs2787487	C	G	0.0311	-0.0014	0.0024	0.0039	-0.00293	0.00174	0.0023	0.0044	-0.002056	0.001891
rs28757192	T	C	-0.0627	0.014	0.0073	0.0106	-0.00503	0.00482	0.0062	0.0118	0.008557	0.005085
rs2889128	A	C	0.0222	0.004	0.0026	0.0038	0.00028	0.00172	-0.0034	0.0043	0.008007	0.001872
rs29941	A	G	0.0278	-0.0153	0.0023	0.0041	0.0014	0.00181	-0.0113	0.0046	-0.00413	0.001966
rs3113862	A	G	-0.0373	-0.0006	0.0027	0.0039	-0.00183	0.00173	-0.0063	0.0044	-0.00189	0.001877
rs34437050	A	G	0.2406	0.0024	0.0111	0.0204	-0.00505	0.00775	-0.0445	0.0188	0.001298	0.008008
rs34513772	T	C	0.0244	-0.004	0.0028	0.0042	0.00138	0.00183	-0.002	0.0046	0.00439	0.002002
rs35436838	T	G	-0.0678	-0.0049	0.006	0.0105	-0.00063	0.00427	-0.0045	0.0107	-0.002264	0.004466
rs35485457	T	G	-0.0359	0.0092	0.0028	0.0042	0.00024	0.00184	0.0053	0.0046	0.01473	0.001972
rs35935052	T	G	0.0437	-0.0106	0.0036	0.0054	4e-05	0.00237	-0.0151	0.006	0.001876	0.002572
rs360495	A	T	0.0429	-0.0169	0.0041	0.0072	0.00325	0.0032	0.0098	0.0077	0.001504	0.003324
rs36093651	T	C	0.0371	-0.0011	0.0031	0.0046	0.00283	0.00199	0.0034	0.005	0.000213	0.002167
rs3733632	A	G	-0.0536	0.0027	0.003	0.0052	-0.00084	0.00236	-0.0059	0.0059	0.002427	0.002553
rs3743266	T	C	0.0416	0.001	0.0024	0.004	-0.00045	0.00182	0.0008	0.0046	-0.002052	0.00196
rs3746619	A	C	0.0475	0.0017	0.0039	0.0069	-0.00772	0.00308	0.0002	0.0077	-0.008025	0.003314
rs3764002	T	C	-0.0304	-0.0136	0.0025	0.0045	0.00773	0.00194	0.0035	0.0049	0.002445	0.002094
rs3782120	A	G	0.0334	-0.0116	0.0027	0.0044	0.00637	0.00198	-0.0007	0.005	-0.000197	0.002176
rs3809624	T	C	-0.0302	0.0188	0.0025	0.0043	0.00112	0.00182	-0.0121	0.0047	-0.010648	0.002066
rs3815212	T	C	0.0337	-0.0084	0.0032	0.0046	-0.00396	0.00209	-0.0065	0.0053	0.004107	0.002273
rs395962	T	G	0.1266	-0.0035	0.0023	0.0041	0.00383	0.00182	-0.0169	0.0046	0.008269	0.001972
rs4303811	A	G	-0.0353	0.0052	0.0036	0.006	-0.006	0.00269	0.0089	0.0067	0.004832	0.002924
rs4327718	A	G	-0.0329	-0.0076	0.0034	0.0052	-0.0037	0.00225	-0.0107	0.0056	-0.001131	0.002402
rs4340786	A	T	0.037	0.0032	0.003	0.0043	-0.0004	0.00194	0.0135	0.0049	0.003049	0.002099
rs4359170	A	T	0.0282	-0.0075	0.0024	0.0041	0.00459	0.00182	0.0071	0.0046	-0.003229	0.001962
rs437836	T	C	0.035	0	0.0036	0.0052	0.00647	0.00227	-0.0052	0.0058	-0.004165	0.002438
rs443252	T	C	0.0591	-0.013	0.005	0.0092	0.01224	0.00379	0.0008	0.0096	0.013237	0.004263
rs4448948	A	T	-0.0411	0.018	0.0044	0.0075	-0.00995	0.00317	0.0074	0.0082	-0.005532	0.003505
rs446745	T	C	-0.0258	0.0014	0.0031	0.0046	-0.00831	0.00201	0.0106	0.0051	-0.003442	0.002156
rs4487799	A	T	0.0241	-0.0069	0.0025	0.0042	0.00228	0.00187	-0.0018	0.0047	-0.000481	0.002111
rs4561063	T	G	0.0312	0.0034	0.0026	0.0039	0.00055	0.0017	0.0001	0.0043	-0.00127	0.001844
rs4588499	A	G	-0.0235	-0.0048	0.0026	0.0039	0.00489	0.0017	-0.0059	0.0043	0.000939	0.001847
rs467379	T	C	0.0239	-0.003	0.0029	0.0042	-0.00235	0.00187	0.0024	0.0049	0.016409	0.002128
rs4701140	A	G	0.0242	0.0081	0.0026	0.004	-0.0003	0.0017	-0.0094	0.0043	-0.003729	0.001844
rs474463	T	C	-0.0291	0.0035	0.0031	0.0048	0.00072	0.00204	-0.0037	0.0052	0.00133	0.002202
rs4746113	A	G	-0.0244	-0.0035	0.0028	0.0042	0.00504	0.00188	-0.0033	0.0047	0.000565	0.002015
rs4751614	A	T	0.0297	-0.0143	0.0031	0.0046	0.00562	0.00201	-0.0046	0.0051	-0.000593	0.002181
rs4778356	A	G	0.0391	-0.0102	0.0038	0.0059	-0.00034	0.0025	0.0007	0.0063	-0.000223	0.002698
rs4780885	C	G	0.0258	-0.0183	0.0026	0.0038	-0.00156	0.00176	-0.0006	0.0043	-0.000788	0.001845
rs4801809	T	C	-0.0435	0.0179	0.0049	0.0072	0.00501	0.00296	-0.0036	0.008	-0.012547	0.003539
rs4804025	A	G	-0.0409	0.0202	0.0028	0.0042	0.00092	0.0019	0.0031	0.0048	-0.010682	0.002066
rs4813429	T	C	0.0307	-0.0089	0.0035	0.0052	-0.00346	0.00227	0.0053	0.0058	0.006119	0.002478
rs4836984	T	C	0.0342	-0.0003	0.0026	0.0038	-0.00299	0.0017	-0.0051	0.0043	-0.002068	0.001853
rs484353	A	G	0.0316	0.006	0.0026	0.0039	0.00427	0.00171	0.0089	0.0044	7e-05	0.001899
rs4845364	A	G	0.0215	-0.0015	0.0023	0.0038	0.00182	0.0017	-0.0028	0.0043	-0.005431	0.001832
rs4875424	T	C	-0.0332	0.0029	0.0027	0.004	0.00142	0.00176	-0.0002	0.0046	-0.002651	0.001913
rs4877387	T	C	0.0241	-0.0072	0.0024	0.0043	-0.0011	0.0019	0.0014	0.0048	0.000439	0.002076
rs4886140	A	G	0.0284	-0.0081	0.0028	0.0041	0.00272	0.0018	-0.0147	0.0046	0.000878	0.001973
rs4945266	A	G	-0.0445	0.0077	0.0036	0.0052	0.00124	0.00235	0.0003	0.0059	-0.004711	0.00252
rs4951261	A	C	0.0269	-0.0045	0.0027	0.0039	-0.00377	0.00174	0.0088	0.0044	-0.003223	0.001879
rs4970598	T	C	0.0624	0.0063	0.0062	0.0112	-0.00602	0.00474	0.0015	0.0119	0.003095	0.004986
rs4976623	C	G	0.0296	-0.01	0.0034	0.0049	0.00766	0.00215	0	0.0055	-0.00013	0.002347
rs506589	T	C	0.0695	-0.0574	0.0028	0.0048	0.00482	0.00212	-0.001	0.0053	0.002826	0.002279
rs552491	A	G	-0.0294	-0.0023	0.0024	0.004	0.00899	0.00176	0.0025	0.0044	-0.001284	0.001904
rs55680968	A	G	-0.0455	-0.0113	0.0049	0.0075	0.01305	0.00326	-0.0252	0.0082	-0.009743	0.003492
rs55784701	T	C	0.0263	-0.008	0.0032	0.0046	0.00664	0.00204	0.0005	0.0052	-0.00279	0.002218
rs56367141	A	C	-0.0401	-0.0169	0.0039	0.006	-0.00336	0.00252	-0.016	0.0063	0.002301	0.002725
rs56409371	A	G	-0.0347	0.0038	0.0032	0.0049	0.00045	0.0021	0.0018	0.0053	0.00487	0.002379
rs5742915	T	C	-0.0234	0.0106	0.0022	0.0038	-0.00144	0.00172	0.001	0.0043	0.008562	0.001896
rs5753377	A	G	-0.0306	-0.0026	0.0029	0.0043	0.00845	0.0019	0.0006	0.0048	-0.0055	0.002077
rs582780	A	G	0.0267	-0.0015	0.0024	0.0039	-0.00167	0.00172	0.0079	0.0044	0.002166	0.001884
rs59246405	T	C	0.0274	-0.0058	0.0027	0.0039	0.00548	0.00173	-0.0034	0.0044	0.003896	0.001885
rs59543819	T	C	-0.025	0.0035	0.0029	0.0042	0.00707	0.00188	0.0048	0.0047	-0.002955	0.002028
rs61817552	A	G	-0.0285	0.0006	0.0032	0.0048	-0.00185	0.00206	0.0063	0.0052	-0.006612	0.002208
rs61828391	A	G	-0.0317	0.0088	0.004	0.0058	-0.00042	0.00255	0.0113	0.0065	0.002765	0.002763
rs61846901	T	C	-0.0257	0.0022	0.0028	0.0042	0.00449	0.00185	0.0015	0.0046	0.000716	0.001995
rs6185	C	G	-0.0301	0.007	0.0027	0.0044	-0.00282	0.00199	0.0016	0.005	0.001579	0.00214
rs62104180	A	G	0.1134	-0.0877	0.0061	0.0101	-0.00351	0.00412	-0.0049	0.0101	0.006136	0.004319
rs62229372	T	C	0.051	-0.0033	0.004	0.0061	-0.00367	0.00255	-0.0079	0.0066	-0.001213	0.002844
rs62316795	A	C	0.0351	-0.0007	0.0033	0.0053	0.00144	0.00216	-0.0017	0.0055	-0.001006	0.002324
rs62342064	T	C	0.0565	0.0101	0.0039	0.0065	0.00455	0.0026	-0.0098	0.0065	-0.001639	0.002729
rs62361685	T	C	0.0537	-0.0099	0.0056	0.0085	-0.00285	0.00362	0.0131	0.0091	-0.002462	0.003904
rs62379978	T	G	-0.0638	0.0101	0.0037	0.0054	-0.00514	0.00237	0.0115	0.0061	-0.00322	0.002622
rs6415872	A	G	0.0236	0.0013	0.0024	0.0039	0.0025	0.0017	0.002	0.0043	0.002011	0.001851
rs6434162	A	G	-0.0361	-0.0005	0.003	0.0052	0.00685	0.00226	0.0105	0.0057	-0.002131	0.002416
rs643428	T	C	-0.0219	0.0155	0.0027	0.004	0.00154	0.00174	-0.0102	0.0044	-0.005791	0.001897
rs6439371	A	G	-0.0304	0.0044	0.0024	0.004	0.00119	0.00178	0.0085	0.0045	-0.001847	0.001924
rs6439713	A	C	0.0259	0.0041	0.0028	0.0041	-0.00759	0.00182	-0.0013	0.0046	0.000307	0.001972
rs6445624	A	G	0.0422	-0.0091	0.0038	0.0056	-0.00712	0.00245	0.0056	0.0063	0.009196	0.002678
rs654354	A	T	-0.0233	-0.0042	0.0027	0.0039	0.00094	0.00175	-0.0007	0.0044	0.005462	0.001882
rs6590889	T	C	-0.0437	0.0029	0.0028	0.004	-0.00351	0.0018	0.0043	0.0046	-0.000489	0.001949
rs660549	T	C	-0.0212	-0.0011	0.0026	0.0038	-0.00833	0.00171	0.0097	0.0043	-0.012135	0.001851
rs66508321	A	G	-0.0303	0.0095	0.0028	0.0041	-0.00316	0.00182	-0.0055	0.0046	-0.001314	0.00197
rs6661100	T	C	0.0471	0.0082	0.0048	0.0067	-0.00431	0.00308	-0.0074	0.0078	0.012446	0.003307
rs6678140	T	C	-0.0269	-0.0035	0.0024	0.0041	0.00086	0.00179	0.0182	0.0045	0.017088	0.001934
rs6735626	A	G	0.0215	-0.0115	0.0026	0.0039	0.00099	0.00171	0.0049	0.0044	-0.000709	0.001853
rs68002803	T	C	0.0267	-0.0051	0.0027	0.0042	0.00569	0.00184	-0.005	0.0046	-0.003277	0.001992
rs6803264	T	C	0.0296	0.0066	0.0032	0.0046	-0.01315	0.00204	0.0153	0.0052	0.001451	0.002301
rs6864818	T	C	0.0364	0.0001	0.0028	0.0046	0.00761	0.00208	-0.0046	0.0053	-0.00184	0.002296
rs6878910	A	G	0.0381	-0.0035	0.0033	0.0061	0.00257	0.00248	-0.0142	0.0062	0.005019	0.002633
rs6911407	A	C	0.0291	-0.0179	0.0024	0.0039	-0.00947	0.00176	-0.004	0.0044	-0.001599	0.001904
rs6911527	T	C	0.0269	-0.0019	0.0031	0.0045	0.00361	0.00202	-0.0088	0.0051	-0.001783	0.002194
rs6927679	T	C	0.027	-0.0122	0.0025	0.0043	0.00118	0.00189	-0.0107	0.0048	0.000229	0.002043
rs6931884	T	C	0.0592	-0.0053	0.0033	0.0057	-0.00343	0.00254	-0.0012	0.0064	0.004557	0.002722
rs6933660	A	C	-0.0343	0.0044	0.0024	0.0041	-0.0011	0.00184	0.0008	0.0047	-0.007661	0.001988
rs7072571	A	G	0.0306	-0.0012	0.0032	0.0055	-0.00176	0.00216	0.0005	0.0054	0.000606	0.00228
rs7077302	C	G	0.0497	-0.0059	0.0048	0.007	0.00203	0.00304	0.0067	0.0078	0.005397	0.003401
rs709488	A	C	-0.0217	0.0027	0.0023	0.0038	-0.00472	0.0017	-0.0111	0.0043	-0.008278	0.001844
rs7108556	T	C	0.0312	0.006	0.0032	0.0047	0.00518	0.00205	0.0044	0.0052	0.004068	0.002224
rs7114175	A	T	-0.0599	0.0035	0.0026	0.0038	0.00467	0.0017	0.0088	0.0043	0.002171	0.001848
rs7115444	T	C	0.0333	-0.0063	0.0033	0.0048	0.00136	0.00211	0.0004	0.0054	-0.003424	0.002292
rs7132908	A	G	-0.0424	0.0281	0.0024	0.0039	-0.00048	0.00176	0.0041	0.0044	-0.002566	0.001895
rs7178532	A	G	0.0439	-0.0037	0.0029	0.0041	0.00091	0.00184	-0.0012	0.0046	0.00114	0.002
rs7218751	A	G	0.0333	0.0073	0.0029	0.0049	0.0006	0.00219	-0.0078	0.0055	0.000708	0.002385
rs7239114	A	G	-0.022	0.0155	0.0022	0.004	-0.00221	0.00173	-0.0019	0.0044	-0.000595	0.001866
rs72756954	C	G	0.0577	-0.0104	0.0055	0.0081	-0.00371	0.00357	-0.0171	0.0089	0.015029	0.003839
rs72787511	C	G	0.0646	-0.0109	0.0071	0.0114	0.00262	0.00471	0.0334	0.0119	0.00715	0.004964
rs72842141	A	T	-0.0618	0.0081	0.0054	0.009	-0.00544	0.00346	-0.0085	0.0088	-0.006895	0.003761
rs73035994	T	C	-0.0907	0.0037	0.0079	0.0116	-0.00279	0.00499	0.0079	0.0132	-0.009607	0.005595
rs73187215	A	G	-0.0377	0.0055	0.0045	0.0066	0.00178	0.00294	0.0012	0.0075	0.007683	0.003202
rs73435048	A	G	-0.0441	0.0047	0.0055	0.0081	0.00156	0.00344	-0.0158	0.0091	0.000759	0.003898
rs7359336	A	G	-0.0534	0.0188	0.0023	0.0038	-0.00104	0.00172	0.0107	0.0044	0.003028	0.001873
rs73820560	A	C	-0.0319	0.0088	0.0038	0.0057	0.00278	0.00247	-0.0091	0.0062	0.004542	0.002668
rs7426534	A	G	-0.0237	0.0088	0.0025	0.0042	0.003	0.00187	0	0.0047	0.000844	0.002018
rs7431217	T	C	0.0229	0.0013	0.0023	0.0039	0.00041	0.00173	-0.0063	0.0044	-0.000379	0.001873
rs74499585	A	G	0.0583	-0.011	0.0047	0.0079	0.0015	0.00318	0	0.0078	-0.006555	0.003373
rs7516763	A	C	0.0232	-0.0071	0.0023	0.0038	0.00027	0.0017	-0.0081	0.0043	0.016169	0.001919
rs7542538	T	C	0.0286	0.0035	0.003	0.0049	-0.00284	0.00221	-0.002	0.0056	-0.004438	0.002384
rs7576624	T	C	-0.0741	0.0576	0.0029	0.005	-0.00467	0.00226	0.0052	0.0057	-0.004635	0.002456
rs758747	T	C	-0.0268	0.0121	0.0025	0.0043	0.00762	0.00194	-0.009	0.0049	-0.009502	0.002111
rs7587651	T	C	-0.0238	0.0016	0.0024	0.004	-0.00228	0.00177	-0.0032	0.0045	0.00134	0.001939
rs7649124	C	G	0.033	-0.0079	0.0031	0.0045	-0.00303	0.00196	0.0094	0.005	0.010632	0.002167
rs7712046	T	C	-0.0333	0.0146	0.0029	0.0042	-0.00467	0.00184	0.0079	0.0047	0.002896	0.002005
rs77530428	A	G	-0.1241	-0.0093	0.011	0.0165	-0.00889	0.00701	0.0081	0.0179	-0.004591	0.007585
rs77532868	T	C	0.0573	-0.0206	0.0059	0.0097	0.0034	0.00394	0.0149	0.0101	-0.007511	0.004157
rs7753896	A	G	0.031	-0.0088	0.0024	0.0039	0.00356	0.00176	0.0052	0.0044	0.000519	0.001897
rs7757654	T	C	-0.0306	-0.0019	0.0025	0.0042	0.00189	0.00184	0.0115	0.0047	0.002739	0.002002
rs77955256	A	T	-0.036	-0.0009	0.0043	0.0062	-0.00213	0.00277	0.0128	0.0069	0.007755	0.002973
rs7826872	T	C	0.0262	0.0001	0.0026	0.004	-0.00731	0.00171	0.0069	0.0043	0.001651	0.001855
rs7849973	C	G	0.024	-0.0001	0.0024	0.004	0.00075	0.00179	-0.01	0.0046	-0.000693	0.001956
rs7852169	C	G	-0.0973	0.0164	0.0046	0.0068	0.00933	0.00308	-0.0091	0.0077	0.008408	0.003335
rs7853970	T	C	0.0449	-0.006	0.0024	0.0039	0.00182	0.00172	-0.0092	0.0044	0.001926	0.001888
rs78928932	T	C	-0.0554	0.0039	0.0053	0.0091	-0.00623	0.00332	-0.0048	0.0086	0.006292	0.003672
rs7907759	A	G	0.0409	-0.0039	0.0026	0.0039	0.00254	0.00173	0.005	0.0044	0.002368	0.001891
rs7912468	T	C	-0.0239	0.0039	0.0027	0.0039	-0.0015	0.00172	-0.0013	0.0044	-0.000944	0.001868
rs79541760	A	T	0.0368	-0.0367	0.0035	0.0051	0.00245	0.00232	-0.0047	0.0057	-0.001998	0.002448
rs7971408	T	C	0.0453	0.0038	0.0043	0.0063	-0.00526	0.00273	0.0043	0.007	-0.001459	0.002946
rs7979001	A	G	0.0219	-0.006	0.0026	0.0038	-0.00285	0.0017	-0.0025	0.0043	-0.001006	0.001836
rs80170948	T	G	-0.0685	-0.0003	0.0069	0.0109	0.00201	0.0045	0.0026	0.0113	0.009907	0.004807
rs8040272	A	G	0.0441	-0.0018	0.004	0.0062	0.00083	0.0026	-0.0042	0.0065	0.005229	0.002807
rs8051833	A	G	-0.0404	0.0173	0.0028	0.0042	-0.00294	0.00179	-0.0037	0.0046	-0.004299	0.002021
rs8087304	A	T	0.0222	-0.0013	0.0026	0.0038	-0.00327	0.0017	0.0088	0.0043	0.002309	0.001849
rs813301	T	C	0.0274	0.001	0.0024	0.0039	0.00399	0.00176	0.0018	0.0044	-0.005737	0.001901
rs8136272	A	T	0.04	0	0.0026	0.0044	0.00065	0.00192	0.0001	0.0049	-0.001929	0.002095
rs842567	A	C	-0.034	0.0094	0.0028	0.005	0.00152	0.00215	0.0116	0.0054	0.004599	0.002319
rs852061	A	C	-0.0365	0.0121	0.0027	0.0039	-0.00025	0.00177	-0.0018	0.0045	-0.00341	0.001914
rs910425	A	G	-0.0223	0.0008	0.0023	0.004	0.00288	0.00171	0.0066	0.0043	-0.002666	0.001943
rs913588	A	G	-0.0339	0.0029	0.0023	0.0038	-0.0012	0.0017	0.0084	0.0043	0.003677	0.001843
rs9330454	A	G	-0.0307	0.0048	0.0024	0.0042	-0.00011	0.00174	0.0039	0.0044	0.000484	0.001918
rs9349203	A	G	-0.0395	-0.0053	0.0026	0.0038	0.00232	0.00175	0.0084	0.0043	0.00497	0.001845
rs9382676	T	C	0.0373	-0.0063	0.0031	0.0046	-0.00157	0.00205	0.0043	0.0052	0.004745	0.002217
rs9403051	A	G	0.0365	-0.0062	0.0026	0.0038	0.00181	0.00172	-0.0017	0.0043	-0.000941	0.001855
rs941520	A	C	-0.0223	0.0041	0.0026	0.0039	0.00014	0.0017	0.0042	0.0043	0.001711	0.001844
rs9422857	C	G	-0.0278	-0.0045	0.0026	0.0038	-0.00153	0.0017	-0.0001	0.0043	0.004269	0.001847
rs9427116	T	C	0.0209	0.0032	0.0026	0.0038	-0.00034	0.0017	-0.0011	0.0043	-0.002427	0.001833
rs9522262	C	G	0.0411	-0.0096	0.0023	0.0039	0.00556	0.00172	-0.0074	0.0043	-0.002361	0.00185
rs953230	A	G	0.033	-0.0026	0.0025	0.0042	0.00101	0.00187	-0.0095	0.0047	0.00211	0.002038
rs9548873	T	C	-0.0311	-0.0037	0.0024	0.004	0.00024	0.00179	0.0108	0.0045	0.00285	0.001943
rs9568123	A	G	-0.0291	0.0041	0.0032	0.0053	-0.00446	0.00238	0.0081	0.0059	-0.006348	0.002542
rs9614460	T	G	-0.0249	0.0037	0.0028	0.0041	0.00113	0.00187	0.0029	0.0046	-0.005133	0.001971
rs9635759	A	G	0.059	0.0021	0.0026	0.0041	0.00249	0.00185	-0.0034	0.0048	0.00288	0.002039
rs9647570	T	G	-0.0363	0.0038	0.0033	0.0056	-0.00411	0.00243	-0.0112	0.0062	-0.001544	0.00266
rs970179	A	G	0.0213	-0.0101	0.0026	0.0039	0.00117	0.0017	0.0042	0.0043	0.002049	0.001843
rs975642	T	C	-0.0245	-0.0011	0.0026	0.0039	-0.00076	0.0017	-0.0058	0.0043	-0.00606	0.001844
rs9758500	A	G	-0.0457	-0.0014	0.0027	0.004	-0.00415	0.00175	0.0017	0.0044	0.000715	0.001895
rs9834893	C	G	-0.0508	0.0108	0.0041	0.0074	-0.00709	0.00344	0.0121	0.0086	-0.003093	0.003875
rs9867904	C	G	-0.0278	0.0002	0.0023	0.004	-0.00023	0.00174	0.0015	0.0044	-0.006117	0.001887
rs9972653	T	G	-0.0509	0.064	0.0027	0.0039	0.00203	0.00173	0.0098	0.0044	0.007011	0.001876
rs999885	A	G	0.0241	0.0059	0.0023	0.0038	-0.00405	0.0017	0.0073	0.0043	0.002534	0.00184

## Sheet: S6 Harmonized n=263 BMI-SNPs ex
SNP	effect_allele,exposure	other_allele,exposure	effect_allele,outcome	other_allele,outcome	beta,exposure	beta,outcome	eaf,exposure	eaf,outcome	se,outcome	pval,outcome	outcome	se,exposure	pval,exposure	exposure
rs10094506	T	C	T	C	-0.0454	0.0078	0.2807	0.2835	0.0048	0.1053	depression	0.0043	2.459e-26	age at menarche
rs10138913	T	C	T	C	0.056	-0.0057	0.3062	0.3054	0.0047	0.2255	depression	0.0041	1.138e-41	age at menarche
rs10145469	A	C	A	C	-0.0609	0.015	0.0509	0.0515	0.0099	0.1276	depression	0.0093	5.558e-11	age at menarche
rs10153031	T	G	T	G	0.0403	-0.0081	0.4055	0.4008	0.0044	0.06499	depression	0.0039	6.045e-25	age at menarche
rs10175423	T	C	T	C	-0.0247	-0.0018	0.2967	0.2914	0.0047	0.7061	depression	0.0042	4.249e-09	age at menarche
rs10205969	T	C	T	C	-0.0391	-0.0079	0.1453	0.1425	0.0062	0.2004	depression	0.0054	5.624e-13	age at menarche
rs10268051	A	C	A	C	0.0249	-0.0118	0.7769	0.7756	0.0051	0.02159	depression	0.0045	3.878e-08	age at menarche
rs1032682	T	C	T	C	0.0214	-0.0008	0.4067	0.4068	0.0044	0.8536	depression	0.0038	2.686e-08	age at menarche
rs10400136	A	G	A	G	-0.0259	0.0027	0.5627	0.5523	0.0043	0.5351	depression	0.0039	2.729e-11	age at menarche
rs10422323	A	G	A	G	0.037	0.0188	0.1214	0.1254	0.0065	0.003883	depression	0.0062	2.01e-09	age at menarche
rs10521021	T	G	T	G	-0.024	0.0038	0.6577	0.6647	0.0045	0.4082	depression	0.0041	4.77e-09	age at menarche
rs10750766	A	C	A	C	-0.0278	0.0034	0.7093	0.7088	0.0047	0.4699	depression	0.0043	9.959e-11	age at menarche
rs10782777	A	G	A	G	-0.025	-0.0096	0.6396	0.637	0.0045	0.03313	depression	0.0041	8.398e-10	age at menarche
rs1079866	C	G	C	G	-0.0711	-0.0028	0.8632	0.8659	0.0063	0.6596	depression	0.0056	3.65e-37	age at menarche
rs10842343	A	T	A	T	-0.0256	0.0004	0.6037	0.6075	0.0044	0.9298	depression	0.0039	5.779e-11	age at menarche
rs10885077	T	G	T	G	0.0241	-0.0054	0.2551	0.2604	0.0049	0.2669	depression	0.0044	2.954e-08	age at menarche
rs10897450	C	G	C	G	0.0229	-0.0083	0.5304	0.5331	0.0043	0.0545	depression	0.0038	2.184e-09	age at menarche
rs10931831	T	C	T	C	-0.0531	-0.0088	0.3556	0.3511	0.0045	0.05229	depression	0.004	1.87e-39	age at menarche
rs10933	T	C	T	C	-0.0244	0.0172	0.4422	0.451	0.0043	7.739e-05	depression	0.004	6.723e-10	age at menarche
rs10959016	A	G	A	G	-0.0306	0.0045	0.2057	0.2036	0.0053	0.3985	depression	0.0048	2.21e-10	age at menarche
rs10959552	A	G	A	G	-0.0371	-0.0157	0.8851	0.8813	0.0067	0.01847	depression	0.0059	4.502e-10	age at menarche
rs10978641	A	T	A	T	-0.0318	-0.0101	0.7462	0.7361	0.005	0.04261	depression	0.0046	5.098e-12	age at menarche
rs10992769	C	G	C	G	0.0286	0.0133	0.7092	0.7116	0.0048	0.005158	depression	0.0042	1.107e-11	age at menarche
rs11031040	T	G	T	G	-0.0404	0.0064	0.8378	0.8381	0.0058	0.2738	depression	0.0052	5.098e-15	age at menarche
rs111558392	T	C	T	C	-0.0404	-0.0109	0.1527	0.1491	0.0063	0.0809	depression	0.0055	2.093e-13	age at menarche
rs111567162	A	T	A	T	0.0675	0.001	0.1742	0.1666	0.0058	0.8635	depression	0.0051	2.486e-40	age at menarche
rs11165924	A	G	A	G	0.0312	0.0044	0.6767	0.6692	0.0047	0.3537	depression	0.0041	4.832e-14	age at menarche
rs11209331	T	C	T	C	0.0238	-0.0042	0.5713	0.5684	0.0044	0.3288	depression	0.0039	9.827e-10	age at menarche
rs11210871	C	G	C	G	0.04	0.0066	0.2981	0.2989	0.0047	0.1605	depression	0.0042	3.072e-21	age at menarche
rs11240695	A	C	A	C	-0.0333	0.002	0.2506	0.2482	0.005	0.69	depression	0.0044	3.06e-14	age at menarche
rs112752732	C	G	C	G	0.0572	-0.0089	0.0461	0.0472	0.0104	0.3928	depression	0.0099	7.259e-09	age at menarche
rs1148006	A	G	A	G	-0.0259	0.0003	0.2442	0.2348	0.0051	0.9482	depression	0.0044	5.806e-09	age at menarche
rs115260227	A	G	A	G	-0.1621	-0.0127	0.987	0.9883	0.023	0.5819	depression	0.0241	1.9e-11	age at menarche
rs11534296	A	G	A	G	-0.0368	-0.001	0.2733	0.2649	0.0049	0.844	depression	0.0043	1.008e-17	age at menarche
rs115435316	A	G	A	G	0.1146	0.0524	0.0334	0.035	0.0118	8.998e-06	depression	0.0112	1.671e-24	age at menarche
rs11606190	A	G	A	G	0.041	-0.0149	0.1457	0.1463	0.0061	0.01451	depression	0.0056	1.614e-13	age at menarche
rs11619721	T	G	T	G	-0.0413	-0.007	0.0836	0.0892	0.0077	0.3658	depression	0.0073	1.331e-08	age at menarche
rs11711674	T	C	T	C	0.0216	0.0034	0.5708	0.5752	0.0043	0.4318	depression	0.0038	1.768e-08	age at menarche
rs1172955	A	T	A	T	-0.044	-0.0051	0.7001	0.7095	0.0047	0.2814	depression	0.0043	6.058e-25	age at menarche
rs117530880	T	G	T	G	-0.0658	-0.0017	0.9703	0.9684	0.0124	0.8887	depression	0.0118	2.582e-08	age at menarche
rs11756746	A	G	A	G	0.0248	0.0109	0.2427	0.2459	0.005	0.02841	depression	0.0045	3.947e-08	age at menarche
rs11767400	A	C	A	C	0.0289	0	0.2959	0.3032	0.0047	0.9983	depression	0.0042	5.413e-12	age at menarche
rs11786868	C	G	C	G	0.0321	-0.0159	0.837	0.8415	0.0059	0.006815	depression	0.0051	4.274e-10	age at menarche
rs11792861	A	C	A	C	0.032	0.0048	0.7088	0.7078	0.0047	0.3127	depression	0.0042	2.514e-14	age at menarche
rs11852771	A	G	A	G	0.0242	-0.0042	0.3848	0.3822	0.0044	0.3434	depression	0.004	9.685e-10	age at menarche
rs11873906	A	G	A	G	-0.0507	0.0028	0.7195	0.72	0.0048	0.5549	depression	0.0043	2.334e-32	age at menarche
rs12040029	T	C	T	C	-0.0392	0.0119	0.1281	0.1233	0.0069	0.08458	depression	0.0063	4.044e-10	age at menarche
rs12125335	T	C	T	C	-0.0496	-0.0032	0.8595	0.8607	0.0063	0.6152	depression	0.0063	2.331e-15	age at menarche
rs12467441	T	C	T	C	-0.0408	-0.008	0.8739	0.8763	0.0066	0.224	depression	0.006	8.989e-12	age at menarche
rs12571664	T	C	T	C	0.0367	0.0188	0.7998	0.8097	0.0055	0.0005858	depression	0.0048	1.854e-14	age at menarche
rs12603280	A	G	A	G	-0.037	0.0006	0.244	0.2459	0.005	0.9094	depression	0.0045	2.664e-16	age at menarche
rs12663002	T	C	T	C	0.0427	-0.0031	0.1287	0.1264	0.0065	0.6332	depression	0.0057	6.888e-14	age at menarche
rs12707076	C	G	C	G	0.0273	0.0001	0.3844	0.3753	0.0044	0.9807	depression	0.004	4.879e-12	age at menarche
rs12894936	T	C	T	C	-0.0522	0.0091	0.2936	0.2744	0.0048	0.05962	depression	0.0043	3.731e-34	age at menarche
rs12915845	T	C	T	C	-0.0403	-0.0068	0.4244	0.4244	0.0044	0.1169	depression	0.0039	3.697e-25	age at menarche
rs12937034	A	G	A	G	-0.0254	0.0027	0.6137	0.6056	0.0045	0.543	depression	0.0041	6.43e-10	age at menarche
rs13023912	A	G	A	G	-0.0508	-0.0099	0.6518	0.6548	0.0045	0.0287	depression	0.004	4.824e-36	age at menarche
rs13043968	A	C	A	C	-0.0413	0.0071	0.1109	0.1087	0.007	0.3134	depression	0.0062	1.915e-11	age at menarche
rs13120031	T	C	T	C	0.0274	-0.0054	0.3243	0.3175	0.0046	0.2437	depression	0.0041	1.574e-11	age at menarche
rs13173441	T	C	T	C	0.0331	-0.0161	0.8787	0.8819	0.0067	0.01658	depression	0.0059	1.856e-08	age at menarche
rs13199764	T	C	T	C	0.039	0.0111	0.7763	0.7744	0.0051	0.02999	depression	0.0045	9.508e-18	age at menarche
rs13278754	C	G	C	G	-0.0251	0.0094	0.2826	0.2806	0.0048	0.0507	depression	0.0042	2.398e-09	age at menarche
rs13283567	T	C	T	C	-0.0444	0.0127	0.1515	0.1487	0.0061	0.03637	depression	0.0056	1.306e-15	age at menarche
rs13322435	A	G	A	G	0.0357	0.0007	0.5809	0.5939	0.0044	0.882	depression	0.004	4.134e-19	age at menarche
rs1414186	T	G	T	G	-0.0432	-0.0102	0.205	0.2036	0.0053	0.05621	depression	0.0048	1.994e-19	age at menarche
rs141847393	T	C	T	C	0.0396	-0.0047	0.9182	0.9194	0.0079	0.5491	depression	0.0071	2.96e-08	age at menarche
rs142058842	C	G	C	G	-0.0681	0.0002	0.8297	0.8327	0.0057	0.9727	depression	0.0051	2.423e-40	age at menarche
rs142643995	T	C	T	C	0.0646	-0.0064	0.0302	0.0309	0.0125	0.6095	depression	0.0117	3.248e-08	age at menarche
rs143461173	A	G	A	G	0.0288	0.0106	0.8063	0.8079	0.0055	0.05444	depression	0.005	6.102e-09	age at menarche
rs145438026	T	C	T	C	-0.0699	0.0051	0.0639	0.0642	0.0088	0.5604	depression	0.008	2.336e-18	age at menarche
rs149226155	A	G	A	G	-0.0238	-0.0115	0.3474	0.3568	0.0045	0.01117	depression	0.0041	5.673e-09	age at menarche
rs150821390	T	C	T	C	0.0717	-0.0336	0.0279	0.0279	0.0135	0.01293	depression	0.0124	6.592e-09	age at menarche
rs1512238	A	G	A	G	-0.0537	0.001	0.4207	0.4194	0.0044	0.8103	depression	0.0038	2.479e-44	age at menarche
rs151680	T	C	T	C	0.028	0.0029	0.524	0.5279	0.0043	0.5081	depression	0.0038	2.524e-13	age at menarche
rs1535252	T	C	T	C	-0.0252	-0.0075	0.4547	0.4463	0.0043	0.08297	depression	0.0038	4.818e-11	age at menarche
rs153793	A	G	A	G	-0.0234	-0.0092	0.5198	0.528	0.0043	0.0324	depression	0.0038	9.274e-10	age at menarche
rs1539310	A	G	A	G	0.0244	0.0006	0.7568	0.7564	0.005	0.9127	depression	0.0045	4.587e-08	age at menarche
rs1566385	A	G	A	G	0.0595	-0.0042	0.9424	0.9379	0.0091	0.648	depression	0.0084	1.811e-12	age at menarche
rs15671	A	C	A	C	-0.0233	-0.0023	0.4205	0.4159	0.0044	0.5992	depression	0.0038	1.246e-09	age at menarche
rs157877	A	G	A	G	-0.0843	0.0093	0.1265	0.1252	0.0065	0.1518	depression	0.0058	2.245e-48	age at menarche
rs16841867	C	G	C	G	0.0456	-0.013	0.8845	0.8847	0.0067	0.05354	depression	0.006	2.563e-14	age at menarche
rs16918378	T	C	T	C	0.0478	0.0068	0.8769	0.8793	0.0066	0.3068	depression	0.0059	9.081e-16	age at menarche
rs17035311	A	C	A	C	0.036	0.006	0.854	0.8599	0.0062	0.334	depression	0.0054	2.258e-11	age at menarche
rs1704528	T	C	T	C	-0.0508	-0.0007	0.6618	0.6674	0.0046	0.8765	depression	0.0041	1.497e-35	age at menarche
rs17171852	A	C	A	C	-0.038	-0.0007	0.8078	0.8035	0.0054	0.9012	depression	0.0048	3.415e-15	age at menarche
rs1737894	C	G	C	G	0.022	-0.0115	0.5995	0.6097	0.0044	0.009488	depression	0.0039	1.911e-08	age at menarche
rs17390720	C	G	C	G	0.0259	-0.0086	0.7351	0.7353	0.0049	0.07821	depression	0.0044	3.697e-09	age at menarche
rs17563472	T	C	T	C	-0.0606	0.0047	0.9653	0.9631	0.0115	0.6804	depression	0.0107	1.521e-08	age at menarche
rs1815811	A	G	A	G	-0.027	0.0005	0.536	0.5307	0.0043	0.9158	depression	0.0038	1.653e-12	age at menarche
rs184033703	A	G	A	G	-0.0479	0.0017	0.0575	0.0569	0.0094	0.8582	depression	0.0085	1.854e-08	age at menarche
rs187760798	T	C	T	C	0.0576	-0.0038	0.8839	0.8781	0.0069	0.5761	depression	0.0072	1.095e-15	age at menarche
rs1925047	A	C	A	C	-0.0341	0.0063	0.3213	0.3187	0.0046	0.1722	depression	0.0041	5.699e-17	age at menarche
rs1971554	T	C	T	C	0.032	0.0099	0.2654	0.2623	0.0049	0.04456	depression	0.0044	2.35e-13	age at menarche
rs1984870	T	G	T	G	0.0422	-0.0005	0.4728	0.469	0.0044	0.9129	depression	0.0039	5.61e-27	age at menarche
rs2066323	A	G	A	G	-0.0237	0.0023	0.6021	0.6083	0.0044	0.5978	depression	0.0039	1.305e-09	age at menarche
rs222440	T	C	T	C	-0.0325	-0.0043	0.1863	0.1822	0.0056	0.4435	depression	0.005	9.725e-11	age at menarche
rs2295094	A	G	A	G	0.0364	0.0031	0.1585	0.1693	0.0057	0.5873	depression	0.0053	5.855e-12	age at menarche
rs2300922	T	C	T	C	0.0432	0.0023	0.4144	0.4228	0.0044	0.6019	depression	0.0039	1.107e-28	age at menarche
rs2312205	A	G	A	G	0.0302	0.0013	0.8218	0.8173	0.0056	0.8191	depression	0.005	1.255e-09	age at menarche
rs2343507	A	C	A	C	0.0234	0.0066	0.5879	0.5967	0.0044	0.1327	depression	0.0039	2.876e-09	age at menarche
rs235696	C	G	C	G	0.0225	-0.0033	0.3387	0.3415	0.0046	0.4701	depression	0.004	2.661e-08	age at menarche
rs2425674	C	G	C	G	-0.0215	0.0012	0.439	0.439	0.0043	0.7897	depression	0.0038	2.354e-08	age at menarche
rs2441873	T	G	T	G	0.0235	-0.0014	0.4106	0.4131	0.0044	0.7519	depression	0.0039	1.744e-09	age at menarche
rs2461794	A	G	A	G	0.0342	0.0017	0.2763	0.2687	0.0049	0.727	depression	0.0043	2.102e-15	age at menarche
rs247520	T	C	T	C	0.0361	-0.008	0.7652	0.7703	0.0052	0.1189	depression	0.0045	1.987e-15	age at menarche
rs2542420	C	G	C	G	0.0327	-0.0064	0.5384	0.5357	0.0044	0.1445	depression	0.004	1.521e-16	age at menarche
rs2546959	T	G	T	G	0.032	-0.0248	0.827	0.8331	0.0058	2.184e-05	depression	0.0053	1.823e-09	age at menarche
rs2548458	T	C	T	C	0.0212	0	0.5061	0.5288	0.0044	0.991	depression	0.0038	3.525e-08	age at menarche
rs2558101	A	G	A	G	-0.0236	-0.0034	0.7197	0.6993	0.0047	0.4729	depression	0.0043	4.283e-08	age at menarche
rs256350	T	C	T	C	-0.0238	0.0049	0.7259	0.7282	0.0049	0.3144	depression	0.0043	2.836e-08	age at menarche
rs2604265	A	G	A	G	0.0386	-0.0038	0.2664	0.2648	0.0049	0.4394	depression	0.0043	2.501e-19	age at menarche
rs2659007	A	G	A	G	-0.0306	0.0019	0.4646	0.4538	0.0044	0.6687	depression	0.0039	6.227e-15	age at menarche
rs2661339	T	G	T	G	0.0534	0.0128	0.054	0.0483	0.01	0.203	depression	0.0088	1.338e-09	age at menarche
rs2679894	A	G	A	G	0.0505	-0.0047	0.4367	0.4249	0.0044	0.2941	depression	0.0042	5.373e-33	age at menarche
rs2688326	T	C	T	C	-0.0364	0.0044	0.7059	0.6971	0.0049	0.3618	depression	0.0042	4.34e-18	age at menarche
rs2723065	A	G	A	G	-0.0247	0.0033	0.613	0.6212	0.0045	0.4629	depression	0.0039	2.592e-10	age at menarche
rs2724961	T	C	T	C	-0.0459	0.0081	0.4682	0.4686	0.0045	0.06864	depression	0.0038	3.76e-33	age at menarche
rs2770957	C	G	C	G	0.0323	-0.0055	0.7774	0.782	0.0052	0.2948	depression	0.0047	5.898e-12	age at menarche
rs2787487	C	G	C	G	0.0311	0.0023	0.6037	0.6141	0.0044	0.6099	depression	0.0039	1.615e-15	age at menarche
rs28757192	T	C	T	C	-0.0627	0.0062	0.0338	0.034	0.0118	0.5996	depression	0.0106	3.503e-09	age at menarche
rs2889128	A	C	A	C	0.0222	-0.0034	0.4563	0.4557	0.0043	0.4331	depression	0.0038	7.566e-09	age at menarche
rs2916578	A	G	A	G	-0.0248	0.0061	0.5852	0.5684	0.0044	0.1658	depression	0.004	6.985e-10	age at menarche
rs3113862	A	G	A	G	-0.0373	-0.0063	0.5994	0.5968	0.0044	0.1472	depression	0.0039	9.693e-22	age at menarche
rs34437050	A	G	A	G	0.2406	-0.0445	0.012	0.0142	0.0188	0.01784	depression	0.0204	4.036e-32	age at menarche
rs34513772	T	C	T	C	0.0244	-0.002	0.67	0.6691	0.0046	0.6656	depression	0.0042	6.195e-09	age at menarche
rs35436838	T	G	T	G	-0.0678	-0.0045	0.9584	0.9546	0.0107	0.6701	depression	0.0105	1.274e-10	age at menarche
rs35935052	T	G	T	G	0.0437	-0.0151	0.148	0.1506	0.006	0.0123	depression	0.0054	5.006e-16	age at menarche
rs36093651	T	C	T	C	0.0371	0.0034	0.2378	0.2377	0.005	0.5057	depression	0.0046	6.508e-16	age at menarche
rs3733632	A	G	A	G	-0.0536	-0.0059	0.8437	0.8458	0.0059	0.319	depression	0.0052	1.043e-24	age at menarche
rs3743266	T	C	T	C	0.0416	0.0008	0.668	0.6677	0.0046	0.8587	depression	0.004	8.521e-25	age at menarche
rs3746619	A	C	A	C	0.0475	0.0002	0.0862	0.084	0.0077	0.983	depression	0.0069	5.52e-12	age at menarche
rs3815212	T	C	T	C	0.0337	-0.0065	0.7829	0.7928	0.0053	0.2167	depression	0.0046	3.214e-13	age at menarche
rs395962	T	G	T	G	0.1266	-0.0169	0.3163	0.3209	0.0046	0.0002448	depression	0.0041	1e-200	age at menarche
rs4303811	A	G	A	G	-0.0353	0.0089	0.1244	0.1201	0.0067	0.1827	depression	0.006	3.188e-09	age at menarche
rs4327718	A	G	A	G	-0.0329	-0.0107	0.8284	0.8227	0.0056	0.05929	depression	0.0052	2.036e-10	age at menarche
rs4340786	A	T	A	T	0.037	0.0135	0.7412	0.7405	0.0049	0.005765	depression	0.0043	9.25e-18	age at menarche
rs4359170	A	T	A	T	0.0282	0.0071	0.673	0.6763	0.0046	0.1208	depression	0.0041	5.992e-12	age at menarche
rs437836	T	C	T	C	0.035	-0.0052	0.1671	0.1674	0.0058	0.3698	depression	0.0052	1.148e-11	age at menarche
rs4402316	C	G	C	G	0.0313	0.0008	0.2407	0.2575	0.005	0.8776	depression	0.0047	3.215e-11	age at menarche
rs443252	T	C	T	C	0.0591	0.0008	0.0504	0.0561	0.0096	0.9313	depression	0.0092	1.294e-10	age at menarche
rs446745	T	C	T	C	-0.0258	0.0106	0.2407	0.2434	0.0051	0.03705	depression	0.0046	2.814e-08	age at menarche
rs4487799	A	T	A	T	0.0241	-0.0018	0.3031	0.2942	0.0047	0.7096	depression	0.0042	1.094e-08	age at menarche
rs4561063	T	G	T	G	0.0312	0.0001	0.4614	0.4659	0.0043	0.9779	depression	0.0039	7.887e-16	age at menarche
rs4576738	A	G	A	G	0.0266	0.0016	0.4455	0.4827	0.0045	0.7141	depression	0.0043	7.195e-10	age at menarche
rs4588499	A	G	A	G	-0.0235	-0.0059	0.4939	0.496	0.0043	0.1704	depression	0.0039	1.473e-09	age at menarche
rs467379	T	C	T	C	0.0239	0.0024	0.307	0.2989	0.0049	0.6223	depression	0.0042	1.35e-08	age at menarche
rs4701140	A	G	A	G	0.0242	-0.0094	0.512	0.4956	0.0043	0.02969	depression	0.004	1.949e-09	age at menarche
rs474463	T	C	T	C	-0.0291	-0.0037	0.2189	0.2282	0.0052	0.4753	depression	0.0048	1.648e-09	age at menarche
rs4746113	A	G	A	G	-0.0244	-0.0033	0.3094	0.3001	0.0047	0.483	depression	0.0042	8.79e-09	age at menarche
rs4778356	A	G	A	G	0.0391	0.0007	0.8651	0.8617	0.0063	0.907	depression	0.0059	4.01e-11	age at menarche
rs4804117	T	G	T	G	0.0455	-0.0095	0.5568	0.5497	0.0044	0.02972	depression	0.0039	3.578e-31	age at menarche
rs4813429	T	C	T	C	0.0307	0.0053	0.8307	0.8303	0.0058	0.3571	depression	0.0052	4.17e-09	age at menarche
rs4836984	T	C	T	C	0.0342	-0.0051	0.4934	0.4981	0.0043	0.2354	depression	0.0038	3.922e-19	age at menarche
rs484353	A	G	A	G	0.0316	0.0089	0.5389	0.5496	0.0044	0.04145	depression	0.0039	8.276e-16	age at menarche
rs4845364	A	G	A	G	0.0215	-0.0028	0.4922	0.4927	0.0043	0.515	depression	0.0038	1.618e-08	age at menarche
rs4859001	T	C	T	C	0.0449	-0.0005	0.1478	0.1527	0.006	0.931	depression	0.006	6.636e-14	age at menarche
rs4875424	T	C	T	C	-0.0332	-0.0002	0.3585	0.3686	0.0046	0.9606	depression	0.004	1.987e-16	age at menarche
rs4877387	T	C	T	C	0.0241	0.0014	0.2824	0.2816	0.0048	0.7675	depression	0.0043	2.195e-08	age at menarche
rs4886140	A	G	A	G	0.0284	-0.0147	0.3329	0.3321	0.0046	0.001404	depression	0.0041	3.101e-12	age at menarche
rs4897178	T	G	T	G	0.0426	0.0156	0.5545	0.5489	0.0044	0.0003811	depression	0.0039	1.018e-27	age at menarche
rs4945266	A	G	A	G	-0.0445	0.0003	0.8394	0.8431	0.0059	0.9657	depression	0.0052	1.166e-17	age at menarche
rs4951261	A	C	A	C	0.0269	0.0088	0.6144	0.6065	0.0044	0.04553	depression	0.0039	5.364e-12	age at menarche
rs4970598	T	C	T	C	0.0624	0.0015	0.9588	0.9639	0.0119	0.9021	depression	0.0112	2.339e-08	age at menarche
rs4976623	C	G	C	G	0.0296	0	0.1892	0.192	0.0055	0.9966	depression	0.0049	1.711e-09	age at menarche
rs552491	A	G	A	G	-0.0294	0.0025	0.6375	0.6276	0.0044	0.5808	depression	0.004	1.105e-13	age at menarche
rs55680968	A	G	A	G	-0.0455	-0.0252	0.9282	0.9259	0.0082	0.002128	depression	0.0075	1.174e-09	age at menarche
rs55784701	T	C	T	C	0.0263	0.0005	0.2245	0.2221	0.0052	0.9249	depression	0.0046	1.078e-08	age at menarche
rs56409371	A	G	A	G	-0.0347	0.0018	0.7836	0.7907	0.0053	0.7368	depression	0.0049	1.945e-12	age at menarche
rs56927240	T	C	T	C	-0.0569	0.0115	0.2012	0.1735	0.0104	0.2685	depression	0.0052	8.503e-28	age at menarche
rs5753377	A	G	A	G	-0.0306	0.0006	0.287	0.2762	0.0048	0.9044	depression	0.0043	8.039e-13	age at menarche
rs582780	A	G	A	G	0.0267	0.0079	0.582	0.5763	0.0044	0.07168	depression	0.0039	1.412e-11	age at menarche
rs59246405	T	C	T	C	0.0274	-0.0034	0.4054	0.4114	0.0044	0.4386	depression	0.0039	2.031e-12	age at menarche
rs59543819	T	C	T	C	-0.025	0.0048	0.7048	0.7111	0.0047	0.3092	depression	0.0042	1.973e-09	age at menarche
rs61817552	A	G	A	G	-0.0285	0.0063	0.2112	0.2208	0.0052	0.2269	depression	0.0048	2.417e-09	age at menarche
rs61828391	A	G	A	G	-0.0317	0.0113	0.1263	0.1276	0.0065	0.08121	depression	0.0058	4.306e-08	age at menarche
rs61846901	T	C	T	C	-0.0257	0.0015	0.3113	0.3158	0.0046	0.7529	depression	0.0042	1.214e-09	age at menarche
rs6185	C	G	C	G	-0.0301	0.0016	0.7296	0.7497	0.005	0.7527	depression	0.0044	9.483e-12	age at menarche
rs62229372	T	C	T	C	0.051	-0.0079	0.1244	0.1256	0.0066	0.2338	depression	0.0061	3.513e-17	age at menarche
rs62316795	A	C	A	C	0.0351	-0.0017	0.1929	0.1984	0.0055	0.7522	depression	0.0053	4.981e-11	age at menarche
rs62342064	T	C	T	C	0.0565	-0.0098	0.135	0.1384	0.0065	0.1303	depression	0.0065	4.51e-18	age at menarche
rs62361685	T	C	T	C	0.0537	0.0131	0.942	0.9388	0.0091	0.1491	depression	0.0085	3.089e-10	age at menarche
rs62379978	T	G	T	G	-0.0638	0.0115	0.8415	0.8455	0.0061	0.05833	depression	0.0054	6.548e-32	age at menarche
rs6415872	A	G	A	G	0.0236	0.002	0.4931	0.4931	0.0043	0.6472	depression	0.0039	1.518e-09	age at menarche
rs6434162	A	G	A	G	-0.0361	0.0105	0.8238	0.824	0.0057	0.06303	depression	0.0052	2.514e-12	age at menarche
rs6439371	A	G	A	G	-0.0304	0.0085	0.6476	0.6476	0.0045	0.05925	depression	0.004	2.349e-14	age at menarche
rs6439713	A	C	A	C	0.0259	-0.0013	0.315	0.3178	0.0046	0.7774	depression	0.0041	2.127e-10	age at menarche
rs6445624	A	G	A	G	0.0422	0.0056	0.1473	0.1422	0.0063	0.3682	depression	0.0056	6.408e-14	age at menarche
rs6484408	A	G	A	G	-0.0248	0.0063	0.2868	0.2711	0.0049	0.1981	depression	0.0043	6.633e-09	age at menarche
rs654354	A	T	A	T	-0.0233	-0.0007	0.3828	0.3883	0.0044	0.8716	depression	0.0039	2.357e-09	age at menarche
rs6590889	T	C	T	C	-0.0437	0.0043	0.3404	0.3328	0.0046	0.3455	depression	0.004	8.621e-28	age at menarche
rs660549	T	C	T	C	-0.0212	0.0097	0.5671	0.5651	0.0043	0.02439	depression	0.0038	3.36e-08	age at menarche
rs6661100	T	C	T	C	0.0471	-0.0074	0.0921	0.0832	0.0078	0.3435	depression	0.0067	2.18e-12	age at menarche
rs6678140	T	C	T	C	-0.0269	0.0182	0.6731	0.6609	0.0045	6.324e-05	depression	0.0041	7.543e-11	age at menarche
rs68002803	T	C	T	C	0.0267	-0.005	0.6766	0.6844	0.0046	0.2762	depression	0.0042	1.411e-10	age at menarche
rs6803264	T	C	T	C	0.0296	0.0153	0.2296	0.2219	0.0052	0.003079	depression	0.0046	9.941e-11	age at menarche
rs6864818	T	C	T	C	0.0364	-0.0046	0.2107	0.205	0.0053	0.3923	depression	0.0046	4.672e-15	age at menarche
rs6878910	A	G	A	G	0.0381	-0.0142	0.1534	0.1509	0.0062	0.02164	depression	0.0061	4.307e-10	age at menarche
rs6911527	T	C	T	C	0.0269	-0.0088	0.2275	0.2291	0.0051	0.08604	depression	0.0045	3.175e-09	age at menarche
rs6931884	T	C	T	C	0.0592	-0.0012	0.129	0.1316	0.0064	0.8539	depression	0.0057	1.638e-25	age at menarche
rs6933660	A	C	A	C	-0.0343	0.0008	0.3173	0.3139	0.0047	0.8596	depression	0.0041	8.988e-17	age at menarche
rs7004265	T	C	T	C	0.023	0.0028	0.4769	0.4711	0.0045	0.5282	depression	0.0039	5.124e-09	age at menarche
rs7072571	A	G	A	G	0.0306	0.0005	0.7841	0.7879	0.0054	0.927	depression	0.0055	2.686e-08	age at menarche
rs7077302	C	G	C	G	0.0497	0.0067	0.0852	0.0839	0.0078	0.3934	depression	0.007	1.081e-12	age at menarche
rs709488	A	C	A	C	-0.0217	-0.0111	0.5339	0.5305	0.0043	0.009567	depression	0.0038	1.379e-08	age at menarche
rs7108556	T	C	T	C	0.0312	0.0044	0.7785	0.7804	0.0052	0.3992	depression	0.0047	2.624e-11	age at menarche
rs7114175	A	T	A	T	-0.0599	0.0088	0.4963	0.5008	0.0043	0.03993	depression	0.0038	1.143e-56	age at menarche
rs7115444	T	C	T	C	0.0333	0.0004	0.2085	0.203	0.0054	0.9453	depression	0.0048	3.816e-12	age at menarche
rs7133066	T	G	T	G	0.0334	0.0058	0.8504	0.8614	0.0063	0.3555	depression	0.0057	4.212e-09	age at menarche
rs7178532	A	G	A	G	0.0439	-0.0012	0.6854	0.6907	0.0046	0.8036	depression	0.0041	2.293e-26	age at menarche
rs7218751	A	G	A	G	0.0333	-0.0078	0.8111	0.8079	0.0055	0.1606	depression	0.0049	1.37e-11	age at menarche
rs72756954	C	G	C	G	0.0577	-0.0171	0.938	0.9382	0.0089	0.05566	depression	0.0081	8.452e-13	age at menarche
rs72787511	C	G	C	G	0.0646	0.0334	0.0339	0.0356	0.0119	0.004852	depression	0.0114	1.381e-08	age at menarche
rs72842141	A	T	A	T	-0.0618	-0.0085	0.9427	0.9322	0.0088	0.3371	depression	0.009	6.118e-12	age at menarche
rs73035994	T	C	T	C	-0.0907	0.0079	0.9716	0.9719	0.0132	0.5489	depression	0.0116	5.22e-15	age at menarche
rs73187215	A	G	A	G	-0.0377	0.0012	0.903	0.907	0.0075	0.8701	depression	0.0066	1.335e-08	age at menarche
rs73435048	A	G	A	G	-0.0441	-0.0158	0.0668	0.0631	0.0091	0.08139	depression	0.0081	4.938e-08	age at menarche
rs73820560	A	C	A	C	-0.0319	-0.0091	0.8562	0.8588	0.0062	0.141	depression	0.0057	1.676e-08	age at menarche
rs7431217	T	C	T	C	0.0229	-0.0063	0.412	0.4088	0.0044	0.1521	depression	0.0039	6.19e-09	age at menarche
rs74499585	A	G	A	G	0.0583	0	0.0872	0.0876	0.0078	0.9979	depression	0.0079	1.553e-13	age at menarche
rs7465046	T	C	T	C	-0.0409	-0.0036	0.2324	0.2374	0.0051	0.486	depression	0.0046	1.524e-18	age at menarche
rs7516763	A	C	A	C	0.0232	-0.0081	0.4691	0.4683	0.0043	0.05839	depression	0.0038	1.49e-09	age at menarche
rs7517629	A	G	A	G	-0.0238	0.0104	0.4706	0.458	0.0045	0.02204	depression	0.004	3.095e-09	age at menarche
rs7542538	T	C	T	C	0.0286	-0.002	0.8134	0.8192	0.0056	0.7205	depression	0.0049	7.631e-09	age at menarche
rs7587651	T	C	T	C	-0.0238	-0.0032	0.3733	0.3727	0.0045	0.4758	depression	0.004	4.26e-09	age at menarche
rs7649124	C	G	C	G	0.033	0.0094	0.7574	0.7545	0.005	0.06312	depression	0.0045	1.997e-13	age at menarche
rs77530428	A	G	A	G	-0.1241	0.0081	0.9827	0.9842	0.0179	0.6524	depression	0.0165	6.245e-14	age at menarche
rs7757654	T	C	T	C	-0.0306	0.0115	0.2956	0.3026	0.0047	0.01369	depression	0.0042	2.505e-13	age at menarche
rs77955256	A	T	A	T	-0.036	0.0128	0.1057	0.1075	0.0069	0.06554	depression	0.0062	7.099e-09	age at menarche
rs7826872	T	C	T	C	0.0262	0.0069	0.4471	0.4432	0.0043	0.1099	depression	0.004	4.261e-11	age at menarche
rs7849973	C	G	C	G	0.024	-0.01	0.6547	0.6588	0.0046	0.02861	depression	0.004	2.824e-09	age at menarche
rs7853970	T	C	T	C	0.0449	-0.0092	0.4643	0.4654	0.0044	0.03467	depression	0.0039	2.188e-30	age at menarche
rs78928932	T	C	T	C	-0.0554	-0.0048	0.931	0.9244	0.0086	0.5764	depression	0.0091	1.06e-09	age at menarche
rs7907759	A	G	A	G	0.0409	0.005	0.4709	0.4779	0.0044	0.251	depression	0.0039	2.429e-25	age at menarche
rs79084266	C	G	C	G	-0.0404	0.0146	0.8813	0.8772	0.0069	0.03282	depression	0.0074	4.27e-08	age at menarche
rs7912468	T	C	T	C	-0.0239	-0.0013	0.5775	0.5776	0.0044	0.7725	depression	0.0039	1.201e-09	age at menarche
rs7971408	T	C	T	C	0.0453	0.0043	0.1057	0.1086	0.007	0.539	depression	0.0063	9.356e-13	age at menarche
rs7979001	A	G	A	G	0.0219	-0.0025	0.5078	0.5182	0.0043	0.5619	depression	0.0038	6.125e-09	age at menarche
rs80170948	T	G	T	G	-0.0685	0.0026	0.9564	0.9572	0.0113	0.8189	depression	0.0109	2.799e-10	age at menarche
rs8040272	A	G	A	G	0.0441	-0.0042	0.8678	0.8751	0.0065	0.5241	depression	0.0062	7.789e-13	age at menarche
rs8087304	A	T	A	T	0.0222	0.0088	0.4823	0.4837	0.0043	0.04121	depression	0.0038	6.535e-09	age at menarche
rs813301	T	C	T	C	0.0274	0.0018	0.6259	0.6297	0.0044	0.6784	depression	0.0039	2.841e-12	age at menarche
rs8136272	A	T	A	T	0.04	0.0001	0.7277	0.7306	0.0049	0.979	depression	0.0044	6.183e-20	age at menarche
rs910425	A	G	A	G	-0.0223	0.0066	0.4483	0.4519	0.0043	0.1309	depression	0.004	1.631e-08	age at menarche
rs913588	A	G	A	G	-0.0339	0.0084	0.5034	0.5124	0.0043	0.04871	depression	0.0038	6.679e-19	age at menarche
rs9330454	A	G	A	G	-0.0307	0.0039	0.4299	0.43	0.0044	0.3832	depression	0.0042	1.44e-13	age at menarche
rs9349203	A	G	A	G	-0.0395	0.0084	0.5463	0.5468	0.0043	0.05055	depression	0.0038	5.925e-25	age at menarche
rs9382676	T	C	T	C	0.0373	0.0043	0.7767	0.781	0.0052	0.4084	depression	0.0046	8.767e-16	age at menarche
rs9403051	A	G	A	G	0.0365	-0.0017	0.5701	0.5726	0.0043	0.7002	depression	0.0038	1.76e-21	age at menarche
rs941520	A	C	A	C	-0.0223	0.0042	0.4936	0.4928	0.0043	0.3339	depression	0.0039	8.986e-09	age at menarche
rs9422857	C	G	C	G	-0.0278	-0.0001	0.5063	0.5012	0.0043	0.9885	depression	0.0038	3.668e-13	age at menarche
rs9427116	T	C	T	C	0.0209	-0.0011	0.4876	0.4839	0.0043	0.7936	depression	0.0038	4.239e-08	age at menarche
rs9474996	A	T	A	T	-0.0343	0.0004	0.5553	0.5599	0.0044	0.9267	depression	0.0038	3.824e-19	age at menarche
rs953230	A	G	A	G	0.033	-0.0095	0.7079	0.7113	0.0047	0.04498	depression	0.0042	5.516e-15	age at menarche
rs9548873	T	C	T	C	-0.0311	0.0108	0.663	0.6625	0.0045	0.0171	depression	0.004	7.499e-15	age at menarche
rs9568123	A	G	A	G	-0.0291	0.0081	0.8478	0.8451	0.0059	0.1714	depression	0.0053	4.061e-08	age at menarche
rs9614460	T	G	T	G	-0.0249	0.0029	0.6779	0.6796	0.0046	0.5237	depression	0.0041	1.383e-09	age at menarche
rs9635759	A	G	A	G	0.059	-0.0034	0.3067	0.3052	0.0048	0.4756	depression	0.0041	2.777e-46	age at menarche
rs9647570	T	G	T	G	-0.0363	-0.0112	0.8544	0.8594	0.0062	0.07147	depression	0.0056	6.258e-11	age at menarche
rs975642	T	C	T	C	-0.0245	-0.0058	0.494	0.4862	0.0043	0.1793	depression	0.0039	2.513e-10	age at menarche
rs9758500	A	G	A	G	-0.0457	0.0017	0.375	0.3763	0.0044	0.702	depression	0.004	1.355e-30	age at menarche
rs9834893	C	G	C	G	-0.0508	0.0121	0.929	0.933	0.0086	0.1605	depression	0.0074	9.408e-12	age at menarche
rs9867904	C	G	C	G	-0.0278	0.0015	0.3869	0.4009	0.0044	0.7272	depression	0.004	3.421e-12	age at menarche
rs999885	A	G	A	G	0.0241	0.0073	0.5164	0.5158	0.0043	0.08859	depression	0.0038	2.788e-10	age at menarche

## Sheet: S7 Harmonized n=185
SNP	effect_allele,exposure	other_allele,exposure	effect_allele,outcome	other_allele,outcome	beta,exposure	beta,outcome	eaf,exposure	eaf,outcome	se,outcome	pval,outcome	outcome	se,exposure	pval,exposure	exposure
rs10145469	A	C	A	C	-0.0609	0.015	0.0509	0.0515	0.0099	0.1276	depression	0.0093	5.558e-11	age at menarche
rs10175423	T	C	T	C	-0.0247	-0.0018	0.2967	0.2914	0.0047	0.7061	depression	0.0042	4.249e-09	age at menarche
rs10205969	T	C	T	C	-0.0391	-0.0079	0.1453	0.1425	0.0062	0.2004	depression	0.0054	5.624e-13	age at menarche
rs10268051	A	C	A	C	0.0249	-0.0118	0.7769	0.7756	0.0051	0.02159	depression	0.0045	3.878e-08	age at menarche
rs1032682	T	C	T	C	0.0214	-0.0008	0.4067	0.4068	0.0044	0.8536	depression	0.0038	2.686e-08	age at menarche
rs10521021	T	G	T	G	-0.024	0.0038	0.6577	0.6647	0.0045	0.4082	depression	0.0041	4.77e-09	age at menarche
rs10750766	A	C	A	C	-0.0278	0.0034	0.7093	0.7088	0.0047	0.4699	depression	0.0043	9.959e-11	age at menarche
rs10782777	A	G	A	G	-0.025	-0.0096	0.6396	0.637	0.0045	0.03313	depression	0.0041	8.398e-10	age at menarche
rs1079866	C	G	C	G	-0.0711	-0.0028	0.8632	0.8659	0.0063	0.6596	depression	0.0056	3.65e-37	age at menarche
rs10842343	A	T	A	T	-0.0256	0.0004	0.6037	0.6075	0.0044	0.9298	depression	0.0039	5.779e-11	age at menarche
rs10885077	T	G	T	G	0.0241	-0.0054	0.2551	0.2604	0.0049	0.2669	depression	0.0044	2.954e-08	age at menarche
rs10897450	C	G	C	G	0.0229	-0.0083	0.5304	0.5331	0.0043	0.0545	depression	0.0038	2.184e-09	age at menarche
rs10933	T	C	T	C	-0.0244	0.0172	0.4422	0.451	0.0043	7.739e-05	depression	0.004	6.723e-10	age at menarche
rs10959016	A	G	A	G	-0.0306	0.0045	0.2057	0.2036	0.0053	0.3985	depression	0.0048	2.21e-10	age at menarche
rs10959552	A	G	A	G	-0.0371	-0.0157	0.8851	0.8813	0.0067	0.01847	depression	0.0059	4.502e-10	age at menarche
rs10978641	A	T	A	T	-0.0318	-0.0101	0.7462	0.7361	0.005	0.04261	depression	0.0046	5.098e-12	age at menarche
rs11031040	T	G	T	G	-0.0404	0.0064	0.8378	0.8381	0.0058	0.2738	depression	0.0052	5.098e-15	age at menarche
rs11165924	A	G	A	G	0.0312	0.0044	0.6767	0.6692	0.0047	0.3537	depression	0.0041	4.832e-14	age at menarche
rs11240695	A	C	A	C	-0.0333	0.002	0.2506	0.2482	0.005	0.69	depression	0.0044	3.06e-14	age at menarche
rs112752732	C	G	C	G	0.0572	-0.0089	0.0461	0.0472	0.0104	0.3928	depression	0.0099	7.259e-09	age at menarche
rs1148006	A	G	A	G	-0.0259	0.0003	0.2442	0.2348	0.0051	0.9482	depression	0.0044	5.806e-09	age at menarche
rs115260227	A	G	A	G	-0.1621	-0.0127	0.987	0.9883	0.023	0.5819	depression	0.0241	1.9e-11	age at menarche
rs11534296	A	G	A	G	-0.0368	-0.001	0.2733	0.2649	0.0049	0.844	depression	0.0043	1.008e-17	age at menarche
rs11606190	A	G	A	G	0.041	-0.0149	0.1457	0.1463	0.0061	0.01451	depression	0.0056	1.614e-13	age at menarche
rs11619721	T	G	T	G	-0.0413	-0.007	0.0836	0.0892	0.0077	0.3658	depression	0.0073	1.331e-08	age at menarche
rs11711674	T	C	T	C	0.0216	0.0034	0.5708	0.5752	0.0043	0.4318	depression	0.0038	1.768e-08	age at menarche
rs1172955	A	T	A	T	-0.044	-0.0051	0.7001	0.7095	0.0047	0.2814	depression	0.0043	6.058e-25	age at menarche
rs117530880	T	G	T	G	-0.0658	-0.0017	0.9703	0.9684	0.0124	0.8887	depression	0.0118	2.582e-08	age at menarche
rs11756746	A	G	A	G	0.0248	0.0109	0.2427	0.2459	0.005	0.02841	depression	0.0045	3.947e-08	age at menarche
rs11767400	A	C	A	C	0.0289	0	0.2959	0.3032	0.0047	0.9983	depression	0.0042	5.413e-12	age at menarche
rs11786868	C	G	C	G	0.0321	-0.0159	0.837	0.8415	0.0059	0.006815	depression	0.0051	4.274e-10	age at menarche
rs11852771	A	G	A	G	0.0242	-0.0042	0.3848	0.3822	0.0044	0.3434	depression	0.004	9.685e-10	age at menarche
rs11873906	A	G	A	G	-0.0507	0.0028	0.7195	0.72	0.0048	0.5549	depression	0.0043	2.334e-32	age at menarche
rs12040029	T	C	T	C	-0.0392	0.0119	0.1281	0.1233	0.0069	0.08458	depression	0.0063	4.044e-10	age at menarche
rs12125335	T	C	T	C	-0.0496	-0.0032	0.8595	0.8607	0.0063	0.6152	depression	0.0063	2.331e-15	age at menarche
rs12571664	T	C	T	C	0.0367	0.0188	0.7998	0.8097	0.0055	0.0005858	depression	0.0048	1.854e-14	age at menarche
rs12603280	A	G	A	G	-0.037	0.0006	0.244	0.2459	0.005	0.9094	depression	0.0045	2.664e-16	age at menarche
rs12894936	T	C	T	C	-0.0522	0.0091	0.2936	0.2744	0.0048	0.05962	depression	0.0043	3.731e-34	age at menarche
rs12915845	T	C	T	C	-0.0403	-0.0068	0.4244	0.4244	0.0044	0.1169	depression	0.0039	3.697e-25	age at menarche
rs12937034	A	G	A	G	-0.0254	0.0027	0.6137	0.6056	0.0045	0.543	depression	0.0041	6.43e-10	age at menarche
rs13023912	A	G	A	G	-0.0508	-0.0099	0.6518	0.6548	0.0045	0.0287	depression	0.004	4.824e-36	age at menarche
rs13043968	A	C	A	C	-0.0413	0.0071	0.1109	0.1087	0.007	0.3134	depression	0.0062	1.915e-11	age at menarche
rs13120031	T	C	T	C	0.0274	-0.0054	0.3243	0.3175	0.0046	0.2437	depression	0.0041	1.574e-11	age at menarche
rs13278754	C	G	C	G	-0.0251	0.0094	0.2826	0.2806	0.0048	0.0507	depression	0.0042	2.398e-09	age at menarche
rs13283567	T	C	T	C	-0.0444	0.0127	0.1515	0.1487	0.0061	0.03637	depression	0.0056	1.306e-15	age at menarche
rs1414186	T	G	T	G	-0.0432	-0.0102	0.205	0.2036	0.0053	0.05621	depression	0.0048	1.994e-19	age at menarche
rs142643995	T	C	T	C	0.0646	-0.0064	0.0302	0.0309	0.0125	0.6095	depression	0.0117	3.248e-08	age at menarche
rs151680	T	C	T	C	0.028	0.0029	0.524	0.5279	0.0043	0.5081	depression	0.0038	2.524e-13	age at menarche
rs153793	A	G	A	G	-0.0234	-0.0092	0.5198	0.528	0.0043	0.0324	depression	0.0038	9.274e-10	age at menarche
rs1539310	A	G	A	G	0.0244	0.0006	0.7568	0.7564	0.005	0.9127	depression	0.0045	4.587e-08	age at menarche
rs1566385	A	G	A	G	0.0595	-0.0042	0.9424	0.9379	0.0091	0.648	depression	0.0084	1.811e-12	age at menarche
rs15671	A	C	A	C	-0.0233	-0.0023	0.4205	0.4159	0.0044	0.5992	depression	0.0038	1.246e-09	age at menarche
rs157877	A	G	A	G	-0.0843	0.0093	0.1265	0.1252	0.0065	0.1518	depression	0.0058	2.245e-48	age at menarche
rs16841867	C	G	C	G	0.0456	-0.013	0.8845	0.8847	0.0067	0.05354	depression	0.006	2.563e-14	age at menarche
rs16918378	T	C	T	C	0.0478	0.0068	0.8769	0.8793	0.0066	0.3068	depression	0.0059	9.081e-16	age at menarche
rs1704528	T	C	T	C	-0.0508	-0.0007	0.6618	0.6674	0.0046	0.8765	depression	0.0041	1.497e-35	age at menarche
rs17171852	A	C	A	C	-0.038	-0.0007	0.8078	0.8035	0.0054	0.9012	depression	0.0048	3.415e-15	age at menarche
rs1737894	C	G	C	G	0.022	-0.0115	0.5995	0.6097	0.0044	0.009488	depression	0.0039	1.911e-08	age at menarche
rs17390720	C	G	C	G	0.0259	-0.0086	0.7351	0.7353	0.0049	0.07821	depression	0.0044	3.697e-09	age at menarche
rs17563472	T	C	T	C	-0.0606	0.0047	0.9653	0.9631	0.0115	0.6804	depression	0.0107	1.521e-08	age at menarche
rs1971554	T	C	T	C	0.032	0.0099	0.2654	0.2623	0.0049	0.04456	depression	0.0044	2.35e-13	age at menarche
rs1984870	T	G	T	G	0.0422	-0.0005	0.4728	0.469	0.0044	0.9129	depression	0.0039	5.61e-27	age at menarche
rs2295094	A	G	A	G	0.0364	0.0031	0.1585	0.1693	0.0057	0.5873	depression	0.0053	5.855e-12	age at menarche
rs2300922	T	C	T	C	0.0432	0.0023	0.4144	0.4228	0.0044	0.6019	depression	0.0039	1.107e-28	age at menarche
rs2343507	A	C	A	C	0.0234	0.0066	0.5879	0.5967	0.0044	0.1327	depression	0.0039	2.876e-09	age at menarche
rs235696	C	G	C	G	0.0225	-0.0033	0.3387	0.3415	0.0046	0.4701	depression	0.004	2.661e-08	age at menarche
rs2425674	C	G	C	G	-0.0215	0.0012	0.439	0.439	0.0043	0.7897	depression	0.0038	2.354e-08	age at menarche
rs2461794	A	G	A	G	0.0342	0.0017	0.2763	0.2687	0.0049	0.727	depression	0.0043	2.102e-15	age at menarche
rs247520	T	C	T	C	0.0361	-0.008	0.7652	0.7703	0.0052	0.1189	depression	0.0045	1.987e-15	age at menarche
rs2542420	C	G	C	G	0.0327	-0.0064	0.5384	0.5357	0.0044	0.1445	depression	0.004	1.521e-16	age at menarche
rs2546959	T	G	T	G	0.032	-0.0248	0.827	0.8331	0.0058	2.184e-05	depression	0.0053	1.823e-09	age at menarche
rs2558101	A	G	A	G	-0.0236	-0.0034	0.7197	0.6993	0.0047	0.4729	depression	0.0043	4.283e-08	age at menarche
rs256350	T	C	T	C	-0.0238	0.0049	0.7259	0.7282	0.0049	0.3144	depression	0.0043	2.836e-08	age at menarche
rs2604265	A	G	A	G	0.0386	-0.0038	0.2664	0.2648	0.0049	0.4394	depression	0.0043	2.501e-19	age at menarche
rs2659007	A	G	A	G	-0.0306	0.0019	0.4646	0.4538	0.0044	0.6687	depression	0.0039	6.227e-15	age at menarche
rs2661339	T	G	T	G	0.0534	0.0128	0.054	0.0483	0.01	0.203	depression	0.0088	1.338e-09	age at menarche
rs2679894	A	G	A	G	0.0505	-0.0047	0.4367	0.4249	0.0044	0.2941	depression	0.0042	5.373e-33	age at menarche
rs2688326	T	C	T	C	-0.0364	0.0044	0.7059	0.6971	0.0049	0.3618	depression	0.0042	4.34e-18	age at menarche
rs2723065	A	G	A	G	-0.0247	0.0033	0.613	0.6212	0.0045	0.4629	depression	0.0039	2.592e-10	age at menarche
rs2724961	T	C	T	C	-0.0459	0.0081	0.4682	0.4686	0.0045	0.06864	depression	0.0038	3.76e-33	age at menarche
rs2770957	C	G	C	G	0.0323	-0.0055	0.7774	0.782	0.0052	0.2948	depression	0.0047	5.898e-12	age at menarche
rs2787487	C	G	C	G	0.0311	0.0023	0.6037	0.6141	0.0044	0.6099	depression	0.0039	1.615e-15	age at menarche
rs28757192	T	C	T	C	-0.0627	0.0062	0.0338	0.034	0.0118	0.5996	depression	0.0106	3.503e-09	age at menarche
rs3113862	A	G	A	G	-0.0373	-0.0063	0.5994	0.5968	0.0044	0.1472	depression	0.0039	9.693e-22	age at menarche
rs34437050	A	G	A	G	0.2406	-0.0445	0.012	0.0142	0.0188	0.01784	depression	0.0204	4.036e-32	age at menarche
rs34513772	T	C	T	C	0.0244	-0.002	0.67	0.6691	0.0046	0.6656	depression	0.0042	6.195e-09	age at menarche
rs35436838	T	G	T	G	-0.0678	-0.0045	0.9584	0.9546	0.0107	0.6701	depression	0.0105	1.274e-10	age at menarche
rs35935052	T	G	T	G	0.0437	-0.0151	0.148	0.1506	0.006	0.0123	depression	0.0054	5.006e-16	age at menarche
rs36093651	T	C	T	C	0.0371	0.0034	0.2378	0.2377	0.005	0.5057	depression	0.0046	6.508e-16	age at menarche
rs3733632	A	G	A	G	-0.0536	-0.0059	0.8437	0.8458	0.0059	0.319	depression	0.0052	1.043e-24	age at menarche
rs3743266	T	C	T	C	0.0416	0.0008	0.668	0.6677	0.0046	0.8587	depression	0.004	8.521e-25	age at menarche
rs3746619	A	C	A	C	0.0475	0.0002	0.0862	0.084	0.0077	0.983	depression	0.0069	5.52e-12	age at menarche
rs3815212	T	C	T	C	0.0337	-0.0065	0.7829	0.7928	0.0053	0.2167	depression	0.0046	3.214e-13	age at menarche
rs4303811	A	G	A	G	-0.0353	0.0089	0.1244	0.1201	0.0067	0.1827	depression	0.006	3.188e-09	age at menarche
rs4327718	A	G	A	G	-0.0329	-0.0107	0.8284	0.8227	0.0056	0.05929	depression	0.0052	2.036e-10	age at menarche
rs4340786	A	T	A	T	0.037	0.0135	0.7412	0.7405	0.0049	0.005765	depression	0.0043	9.25e-18	age at menarche
rs4359170	A	T	A	T	0.0282	0.0071	0.673	0.6763	0.0046	0.1208	depression	0.0041	5.992e-12	age at menarche
rs437836	T	C	T	C	0.035	-0.0052	0.1671	0.1674	0.0058	0.3698	depression	0.0052	1.148e-11	age at menarche
rs4487799	A	T	A	T	0.0241	-0.0018	0.3031	0.2942	0.0047	0.7096	depression	0.0042	1.094e-08	age at menarche
rs4561063	T	G	T	G	0.0312	0.0001	0.4614	0.4659	0.0043	0.9779	depression	0.0039	7.887e-16	age at menarche
rs4588499	A	G	A	G	-0.0235	-0.0059	0.4939	0.496	0.0043	0.1704	depression	0.0039	1.473e-09	age at menarche
rs4701140	A	G	A	G	0.0242	-0.0094	0.512	0.4956	0.0043	0.02969	depression	0.004	1.949e-09	age at menarche
rs474463	T	C	T	C	-0.0291	-0.0037	0.2189	0.2282	0.0052	0.4753	depression	0.0048	1.648e-09	age at menarche
rs4746113	A	G	A	G	-0.0244	-0.0033	0.3094	0.3001	0.0047	0.483	depression	0.0042	8.79e-09	age at menarche
rs4778356	A	G	A	G	0.0391	0.0007	0.8651	0.8617	0.0063	0.907	depression	0.0059	4.01e-11	age at menarche
rs4813429	T	C	T	C	0.0307	0.0053	0.8307	0.8303	0.0058	0.3571	depression	0.0052	4.17e-09	age at menarche
rs4836984	T	C	T	C	0.0342	-0.0051	0.4934	0.4981	0.0043	0.2354	depression	0.0038	3.922e-19	age at menarche
rs484353	A	G	A	G	0.0316	0.0089	0.5389	0.5496	0.0044	0.04145	depression	0.0039	8.276e-16	age at menarche
rs4845364	A	G	A	G	0.0215	-0.0028	0.4922	0.4927	0.0043	0.515	depression	0.0038	1.618e-08	age at menarche
rs4875424	T	C	T	C	-0.0332	-0.0002	0.3585	0.3686	0.0046	0.9606	depression	0.004	1.987e-16	age at menarche
rs4877387	T	C	T	C	0.0241	0.0014	0.2824	0.2816	0.0048	0.7675	depression	0.0043	2.195e-08	age at menarche
rs4886140	A	G	A	G	0.0284	-0.0147	0.3329	0.3321	0.0046	0.001404	depression	0.0041	3.101e-12	age at menarche
rs4945266	A	G	A	G	-0.0445	0.0003	0.8394	0.8431	0.0059	0.9657	depression	0.0052	1.166e-17	age at menarche
rs4951261	A	C	A	C	0.0269	0.0088	0.6144	0.6065	0.0044	0.04553	depression	0.0039	5.364e-12	age at menarche
rs4970598	T	C	T	C	0.0624	0.0015	0.9588	0.9639	0.0119	0.9021	depression	0.0112	2.339e-08	age at menarche
rs56409371	A	G	A	G	-0.0347	0.0018	0.7836	0.7907	0.0053	0.7368	depression	0.0049	1.945e-12	age at menarche
rs582780	A	G	A	G	0.0267	0.0079	0.582	0.5763	0.0044	0.07168	depression	0.0039	1.412e-11	age at menarche
rs61817552	A	G	A	G	-0.0285	0.0063	0.2112	0.2208	0.0052	0.2269	depression	0.0048	2.417e-09	age at menarche
rs61828391	A	G	A	G	-0.0317	0.0113	0.1263	0.1276	0.0065	0.08121	depression	0.0058	4.306e-08	age at menarche
rs61846901	T	C	T	C	-0.0257	0.0015	0.3113	0.3158	0.0046	0.7529	depression	0.0042	1.214e-09	age at menarche
rs6185	C	G	C	G	-0.0301	0.0016	0.7296	0.7497	0.005	0.7527	depression	0.0044	9.483e-12	age at menarche
rs62229372	T	C	T	C	0.051	-0.0079	0.1244	0.1256	0.0066	0.2338	depression	0.0061	3.513e-17	age at menarche
rs62316795	A	C	A	C	0.0351	-0.0017	0.1929	0.1984	0.0055	0.7522	depression	0.0053	4.981e-11	age at menarche
rs62342064	T	C	T	C	0.0565	-0.0098	0.135	0.1384	0.0065	0.1303	depression	0.0065	4.51e-18	age at menarche
rs62361685	T	C	T	C	0.0537	0.0131	0.942	0.9388	0.0091	0.1491	depression	0.0085	3.089e-10	age at menarche
rs62379978	T	G	T	G	-0.0638	0.0115	0.8415	0.8455	0.0061	0.05833	depression	0.0054	6.548e-32	age at menarche
rs6415872	A	G	A	G	0.0236	0.002	0.4931	0.4931	0.0043	0.6472	depression	0.0039	1.518e-09	age at menarche
rs6434162	A	G	A	G	-0.0361	0.0105	0.8238	0.824	0.0057	0.06303	depression	0.0052	2.514e-12	age at menarche
rs6439371	A	G	A	G	-0.0304	0.0085	0.6476	0.6476	0.0045	0.05925	depression	0.004	2.349e-14	age at menarche
rs654354	A	T	A	T	-0.0233	-0.0007	0.3828	0.3883	0.0044	0.8716	depression	0.0039	2.357e-09	age at menarche
rs6590889	T	C	T	C	-0.0437	0.0043	0.3404	0.3328	0.0046	0.3455	depression	0.004	8.621e-28	age at menarche
rs68002803	T	C	T	C	0.0267	-0.005	0.6766	0.6844	0.0046	0.2762	depression	0.0042	1.411e-10	age at menarche
rs6878910	A	G	A	G	0.0381	-0.0142	0.1534	0.1509	0.0062	0.02164	depression	0.0061	4.307e-10	age at menarche
rs6911527	T	C	T	C	0.0269	-0.0088	0.2275	0.2291	0.0051	0.08604	depression	0.0045	3.175e-09	age at menarche
rs6931884	T	C	T	C	0.0592	-0.0012	0.129	0.1316	0.0064	0.8539	depression	0.0057	1.638e-25	age at menarche
rs7072571	A	G	A	G	0.0306	0.0005	0.7841	0.7879	0.0054	0.927	depression	0.0055	2.686e-08	age at menarche
rs7077302	C	G	C	G	0.0497	0.0067	0.0852	0.0839	0.0078	0.3934	depression	0.007	1.081e-12	age at menarche
rs7108556	T	C	T	C	0.0312	0.0044	0.7785	0.7804	0.0052	0.3992	depression	0.0047	2.624e-11	age at menarche
rs7114175	A	T	A	T	-0.0599	0.0088	0.4963	0.5008	0.0043	0.03993	depression	0.0038	1.143e-56	age at menarche
rs7115444	T	C	T	C	0.0333	0.0004	0.2085	0.203	0.0054	0.9453	depression	0.0048	3.816e-12	age at menarche
rs7178532	A	G	A	G	0.0439	-0.0012	0.6854	0.6907	0.0046	0.8036	depression	0.0041	2.293e-26	age at menarche
rs7218751	A	G	A	G	0.0333	-0.0078	0.8111	0.8079	0.0055	0.1606	depression	0.0049	1.37e-11	age at menarche
rs72787511	C	G	C	G	0.0646	0.0334	0.0339	0.0356	0.0119	0.004852	depression	0.0114	1.381e-08	age at menarche
rs72842141	A	T	A	T	-0.0618	-0.0085	0.9427	0.9322	0.0088	0.3371	depression	0.009	6.118e-12	age at menarche
rs73035994	T	C	T	C	-0.0907	0.0079	0.9716	0.9719	0.0132	0.5489	depression	0.0116	5.22e-15	age at menarche
rs73187215	A	G	A	G	-0.0377	0.0012	0.903	0.907	0.0075	0.8701	depression	0.0066	1.335e-08	age at menarche
rs73435048	A	G	A	G	-0.0441	-0.0158	0.0668	0.0631	0.0091	0.08139	depression	0.0081	4.938e-08	age at menarche
rs73820560	A	C	A	C	-0.0319	-0.0091	0.8562	0.8588	0.0062	0.141	depression	0.0057	1.676e-08	age at menarche
rs7431217	T	C	T	C	0.0229	-0.0063	0.412	0.4088	0.0044	0.1521	depression	0.0039	6.19e-09	age at menarche
rs74499585	A	G	A	G	0.0583	0	0.0872	0.0876	0.0078	0.9979	depression	0.0079	1.553e-13	age at menarche
rs7542538	T	C	T	C	0.0286	-0.002	0.8134	0.8192	0.0056	0.7205	depression	0.0049	7.631e-09	age at menarche
rs7587651	T	C	T	C	-0.0238	-0.0032	0.3733	0.3727	0.0045	0.4758	depression	0.004	4.26e-09	age at menarche
rs77530428	A	G	A	G	-0.1241	0.0081	0.9827	0.9842	0.0179	0.6524	depression	0.0165	6.245e-14	age at menarche
rs7757654	T	C	T	C	-0.0306	0.0115	0.2956	0.3026	0.0047	0.01369	depression	0.0042	2.505e-13	age at menarche
rs77955256	A	T	A	T	-0.036	0.0128	0.1057	0.1075	0.0069	0.06554	depression	0.0062	7.099e-09	age at menarche
rs7849973	C	G	C	G	0.024	-0.01	0.6547	0.6588	0.0046	0.02861	depression	0.004	2.824e-09	age at menarche
rs7853970	T	C	T	C	0.0449	-0.0092	0.4643	0.4654	0.0044	0.03467	depression	0.0039	2.188e-30	age at menarche
rs78928932	T	C	T	C	-0.0554	-0.0048	0.931	0.9244	0.0086	0.5764	depression	0.0091	1.06e-09	age at menarche
rs7907759	A	G	A	G	0.0409	0.005	0.4709	0.4779	0.0044	0.251	depression	0.0039	2.429e-25	age at menarche
rs7912468	T	C	T	C	-0.0239	-0.0013	0.5775	0.5776	0.0044	0.7725	depression	0.0039	1.201e-09	age at menarche
rs7971408	T	C	T	C	0.0453	0.0043	0.1057	0.1086	0.007	0.539	depression	0.0063	9.356e-13	age at menarche
rs7979001	A	G	A	G	0.0219	-0.0025	0.5078	0.5182	0.0043	0.5619	depression	0.0038	6.125e-09	age at menarche
rs80170948	T	G	T	G	-0.0685	0.0026	0.9564	0.9572	0.0113	0.8189	depression	0.0109	2.799e-10	age at menarche
rs8040272	A	G	A	G	0.0441	-0.0042	0.8678	0.8751	0.0065	0.5241	depression	0.0062	7.789e-13	age at menarche
rs8087304	A	T	A	T	0.0222	0.0088	0.4823	0.4837	0.0043	0.04121	depression	0.0038	6.535e-09	age at menarche
rs813301	T	C	T	C	0.0274	0.0018	0.6259	0.6297	0.0044	0.6784	depression	0.0039	2.841e-12	age at menarche
rs8136272	A	T	A	T	0.04	0.0001	0.7277	0.7306	0.0049	0.979	depression	0.0044	6.183e-20	age at menarche
rs910425	A	G	A	G	-0.0223	0.0066	0.4483	0.4519	0.0043	0.1309	depression	0.004	1.631e-08	age at menarche
rs913588	A	G	A	G	-0.0339	0.0084	0.5034	0.5124	0.0043	0.04871	depression	0.0038	6.679e-19	age at menarche
rs9330454	A	G	A	G	-0.0307	0.0039	0.4299	0.43	0.0044	0.3832	depression	0.0042	1.44e-13	age at menarche
rs9349203	A	G	A	G	-0.0395	0.0084	0.5463	0.5468	0.0043	0.05055	depression	0.0038	5.925e-25	age at menarche
rs9382676	T	C	T	C	0.0373	0.0043	0.7767	0.781	0.0052	0.4084	depression	0.0046	8.767e-16	age at menarche
rs9403051	A	G	A	G	0.0365	-0.0017	0.5701	0.5726	0.0043	0.7002	depression	0.0038	1.76e-21	age at menarche
rs941520	A	C	A	C	-0.0223	0.0042	0.4936	0.4928	0.0043	0.3339	depression	0.0039	8.986e-09	age at menarche
rs9422857	C	G	C	G	-0.0278	-0.0001	0.5063	0.5012	0.0043	0.9885	depression	0.0038	3.668e-13	age at menarche
rs9427116	T	C	T	C	0.0209	-0.0011	0.4876	0.4839	0.0043	0.7936	depression	0.0038	4.239e-08	age at menarche
rs953230	A	G	A	G	0.033	-0.0095	0.7079	0.7113	0.0047	0.04498	depression	0.0042	5.516e-15	age at menarche
rs9548873	T	C	T	C	-0.0311	0.0108	0.663	0.6625	0.0045	0.0171	depression	0.004	7.499e-15	age at menarche
rs9568123	A	G	A	G	-0.0291	0.0081	0.8478	0.8451	0.0059	0.1714	depression	0.0053	4.061e-08	age at menarche
rs9614460	T	G	T	G	-0.0249	0.0029	0.6779	0.6796	0.0046	0.5237	depression	0.0041	1.383e-09	age at menarche
rs9635759	A	G	A	G	0.059	-0.0034	0.3067	0.3052	0.0048	0.4756	depression	0.0041	2.777e-46	age at menarche
rs9647570	T	G	T	G	-0.0363	-0.0112	0.8544	0.8594	0.0062	0.07147	depression	0.0056	6.258e-11	age at menarche
rs9758500	A	G	A	G	-0.0457	0.0017	0.375	0.3763	0.0044	0.702	depression	0.004	1.355e-30	age at menarche
rs9834893	C	G	C	G	-0.0508	0.0121	0.929	0.933	0.0086	0.1605	depression	0.0074	9.408e-12	age at menarche
rs999885	A	G	A	G	0.0241	0.0073	0.5164	0.5158	0.0043	0.08859	depression	0.0038	2.788e-10	age at menarche
